# Supplementary material for: (Z)-4-[(2-Amino-4,5-dichloro­anilino)(phenyl)methyl­idene]-3-methyl-1-phenyl-1H-pyrazol-5(4H)-one
Source: Acta Crystallogr Sect E Struct Rep Online. 2012 Oct 20;68(Pt 11):o3148. doi: 10.1107/S160053681204086X (PMC3515247; doi:10.1107/S160053681204086X)
Supplement: Supplementary file 1 [file e-68-o3148-sup1.cif]

##############################################################################
#                                                                            #
# This CIF contains the data in a paper accepted for publication in          #
# Acta Crystallographica Section E. It conforms to the requirements of       #
# Notes for Authors for Acta Crystallographica Section E, and has been       #
# peer reviewed under the auspices of the IUCr Commission on Journals.       #
#                                                                            #
# Full details of the Crystallographic Information File format               #
# are given in the paper "The Crystallographic Information File (CIF):       #
# a New Standard Archive File for Crystallography" by S. R. Hall, F. H.      #
# Allen and I. D. Brown [Acta Cryst. (1991), A47, 655-685].                  #
#                                                                            #
# The current version of the core CIF dictionary is obtainable from          #
# ftp://ftp.iucr.org/pub/cif_core.dic.                                       #
#                                                                            #
# Software is freely available for graphical display of the structure(s)     #
# in this CIF. For information consult the CIF software page                 #
# http://www.iucr.org/resources/cif/software.                                #
#                                                                            #
# This file may be used for bona fide research purposes within the           #
# scientific community so long as proper attribution is given to the journal # 
# article from which it was obtained.                                        #
#                                                                            #
##############################################################################
data_I
_audit_creation_method     SHELXL97
_chemical_name_systematic
;
(<i>Z</i>)-4-[(2-Amino-4,5-dichloroanilino)(phenyl)methylidene]-3-methyl-1-
phenyl-1<i>H</i>-pyrazol-5(4<i>H</i>)-one
;
_chemical_name_common     ?
_chemical_formula_moiety     'C23 H18 Cl2 N4 O'
_chemical_formula_sum     'C23 H18 Cl2 N4 O'
_chemical_formula_iupac     ?
_chemical_formula_weight     437.31
_chemical_melting_point     ?
_symmetry_cell_setting     triclinic
_symmetry_space_group_name_H-M     'P -1'
_symmetry_space_group_name_Hall     '-P 1'
loop_
    _symmetry_equiv_pos_as_xyz
    'x, y, z'
    '-x, -y, -z'
_cell_length_a     8.0653(16)
_cell_length_b     10.931(2)
_cell_length_c     13.851(3)
_cell_angle_alpha     111.627(3)
_cell_angle_beta     90.775(3)
_cell_angle_gamma     110.226(3)
_cell_volume     1051.1(4)
_cell_formula_units_Z     2
_cell_measurement_reflns_used     3250
_cell_measurement_theta_min     1.78
_cell_measurement_theta_max     25.15
_cell_measurement_temperature     296(2)
_exptl_crystal_description     block
_exptl_crystal_colour     'red'
_exptl_crystal_size_max     0.30
_exptl_crystal_size_mid     0.21
_exptl_crystal_size_min     0.18
_exptl_crystal_density_diffrn     1.382
_exptl_crystal_density_meas     ?
_exptl_crystal_density_method     'not measured'
_exptl_crystal_F_000     452
_exptl_absorpt_coefficient_mu     0.332
_exptl_absorpt_correction_type     multi-scan
_exptl_absorpt_process_details     '(SADABS; Sheldrick, 2004)'
_exptl_absorpt_correction_T_min     0.8572
_exptl_absorpt_correction_T_max     1.0000
_exptl_special_details     ?
_diffrn_ambient_temperature     296(2)
_diffrn_radiation_type     MoK\a
_diffrn_radiation_wavelength     0.71073
_diffrn_radiation_source     'fine-focus sealed tube'
_diffrn_radiation_monochromator     graphite
_diffrn_measurement_device_type     'Bruker SMART 1K CCD area-detector'
_diffrn_measurement_method     'thin-slice \w'
_diffrn_detector_area_resol_mean     ?
_diffrn_reflns_number     5308
_diffrn_reflns_av_R_equivalents     0.0269
_diffrn_reflns_av_sigmaI/netI     0.0684
_diffrn_reflns_theta_min     2.12
_diffrn_reflns_theta_max     25.10
_diffrn_reflns_theta_full     25.10
_diffrn_measured_fraction_theta_max     0.983
_diffrn_measured_fraction_theta_full     0.983
_diffrn_reflns_limit_h_min     -9
_diffrn_reflns_limit_h_max     7
_diffrn_reflns_limit_k_min     -13
_diffrn_reflns_limit_k_max     12
_diffrn_reflns_limit_l_min     -15
_diffrn_reflns_limit_l_max     16
_diffrn_standards_number     ?
_diffrn_standards_interval_count     ?
_diffrn_standards_interval_time     ?
_diffrn_standards_decay_%     ?
_refine_special_details
;
Refinement of <i>F</i>^2^ against ALL reflections. The weighted <i>R</i>-factor
<i>wR</i> and goodness of fit <i>S</i> are based on <i>F</i>^2^, conventional
<i>R</i>-factors <i>R</i> are based on <i>F</i>, with <i>F</i> set to zero for
negative <i>F</i>^2^. The threshold expression of <i>F</i>^2^ >
\s(<i>F</i>^2^) is used only for calculating <i>R</i>-factors(gt) <i>etc</i>.
and is not relevant to the choice of reflections for refinement.
<i>R</i>-factors based on <i>F</i>^2^ are statistically about twice as large
as those based on <i>F</i>, and <i>R</i>- factors based on ALL data will be
even larger.
;
_reflns_number_total     3688
_reflns_number_gt     1992
_reflns_threshold_expression     >2sigma(I)
_refine_ls_structure_factor_coef     Fsqd
_refine_ls_matrix_type     full
_refine_ls_R_factor_all     0.1138
_refine_ls_R_factor_gt     0.0601
_refine_ls_wR_factor_gt     0.1506
_refine_ls_wR_factor_ref     0.1887
_refine_ls_goodness_of_fit_ref     1.030
_refine_ls_restrained_S_all     1.030
_refine_ls_number_reflns     3688
_refine_ls_number_parameters     280
_refine_ls_number_restraints     2
_refine_ls_hydrogen_treatment     mixed
_refine_ls_weighting_scheme     calc
_refine_ls_weighting_details
         'calc w=1/[\s^2^(Fo^2^)+(0.0881P)^2^+0.0000P] where P=(Fo^2^+2Fc^2^)/3'
_atom_sites_solution_hydrogens     geom
_atom_sites_solution_primary     direct
_atom_sites_solution_secondary     difmap
_refine_ls_shift/su_max     0.000
_refine_ls_shift/su_mean     0.000
_refine_diff_density_max     0.513
_refine_diff_density_min     -0.452
_refine_ls_extinction_method     none
_refine_ls_extinction_coef     ?
loop_
    _atom_type_symbol
    _atom_type_description
    _atom_type_scat_dispersion_real
    _atom_type_scat_dispersion_imag
    _atom_type_scat_source
    'C' 'C' 0.0033 0.0016
                         'International Tables Vol C Tables 4.2.6.8 and 6.1.1.4'
    'H' 'H' 0.0000 0.0000
                         'International Tables Vol C Tables 4.2.6.8 and 6.1.1.4'
    'N' 'N' 0.0061 0.0033
                         'International Tables Vol C Tables 4.2.6.8 and 6.1.1.4'
    'O' 'O' 0.0106 0.0060
                         'International Tables Vol C Tables 4.2.6.8 and 6.1.1.4'
_computing_data_collection     'SMART (Bruker, 2001)'
_computing_cell_refinement     'SAINT (Bruker, 2001)'
_computing_data_reduction     'SAINT (Bruker, 2001)'
_computing_structure_solution     'SHELXS97 (Sheldrick, 2008)'
_computing_structure_refinement     'SHELXL97 (Sheldrick, 2008)'
_computing_molecular_graphics     'SHELXTL (Sheldrick, 2008)'
_computing_publication_material
                                  'SHELXTL (Sheldrick, 2008) and local programs'
loop_
    _atom_site_type_symbol
    _atom_site_label
    _atom_site_fract_x
    _atom_site_fract_y
    _atom_site_fract_z
    _atom_site_U_iso_or_equiv
    _atom_site_adp_type
    _atom_site_calc_flag
    _atom_site_refinement_flags
    _atom_site_occupancy
    _atom_site_symmetry_multiplicity
    _atom_site_disorder_assembly
    _atom_site_disorder_group
    Cl Cl2 1.11130(17) 0.22914(15) 0.36132(9) 0.0878(5) Uani d . 1 1 . .
    Cl Cl1 1.18254(17) 0.24718(17) 0.59173(10) 0.0939(5) Uani d . 1 1 . .
    O O1 0.5427(3) 0.6431(3) 0.7490(2) 0.0541(7) Uani d . 1 1 . .
    N N2 0.2712(4) 0.4857(3) 0.8999(2) 0.0573(9) Uani d . 1 1 . .
    N N3 0.6743(4) 0.4320(3) 0.6750(2) 0.0498(8) Uani d . 1 1 . .
    H H3A 0.6612 0.5073 0.6759 0.060 Uiso calc R 1 1 . .
    N N1 0.3415(4) 0.5927(3) 0.8613(2) 0.0511(8) Uani d . 1 1 . .
    C C19 0.9177(5) 0.3465(4) 0.6293(3) 0.0503(10) Uani d . 1 1 . .
    H H19A 0.9434 0.3579 0.6985 0.060 Uiso calc R 1 1 . .
    C C22 0.8476(5) 0.3187(4) 0.4243(3) 0.0502(10) Uani d . 1 1 . .
    H H22A 0.8266 0.3111 0.3558 0.060 Uiso calc R 1 1 . .
    C C18 0.7801(5) 0.3803(4) 0.6009(3) 0.0433(9) Uani d . 1 1 . .
    C C9 0.3620(5) 0.4033(4) 0.8684(3) 0.0532(10) Uani d . 1 1 . .
    C C6 0.2573(5) 0.6900(4) 0.8746(3) 0.0482(9) Uani d . 1 1 . .
    C C23 0.7409(5) 0.3646(4) 0.4970(3) 0.0451(9) Uani d . 1 1 . .
    C C11 0.5925(5) 0.3812(4) 0.7431(3) 0.0444(9) Uani d . 1 1 . .
    C C7 0.4691(5) 0.5709(4) 0.8000(3) 0.0455(9) Uani d . 1 1 . .
    C C20 1.0185(5) 0.2954(4) 0.5552(3) 0.0526(10) Uani d . 1 1 . .
    C C12 0.6100(5) 0.2515(4) 0.7451(3) 0.0459(9) Uani d . 1 1 . .
    N N4 0.6018(5) 0.3963(4) 0.4673(3) 0.0624(10) Uani d D 1 1 . .
    C C8 0.4918(5) 0.4480(4) 0.8058(3) 0.0444(9) Uani d . 1 1 . .
    C C21 0.9834(5) 0.2847(4) 0.4539(3) 0.0538(10) Uani d . 1 1 . .
    C C13 0.7013(5) 0.2581(4) 0.8339(3) 0.0537(10) Uani d . 1 1 . .
    H H13A 0.7464 0.3428 0.8934 0.064 Uiso calc R 1 1 . .
    C C5 0.0782(6) 0.6554(5) 0.8833(3) 0.0607(11) Uani d . 1 1 . .
    H H5A 0.0107 0.5666 0.8825 0.073 Uiso calc R 1 1 . .
    C C1 0.3573(6) 0.8244(4) 0.8808(3) 0.0623(11) Uani d . 1 1 . .
    H H1A 0.4793 0.8504 0.8782 0.075 Uiso calc R 1 1 . .
    C C17 0.5389(5) 0.1236(4) 0.6589(3) 0.0625(11) Uani d . 1 1 . .
    H H17A 0.4743 0.1174 0.6000 0.075 Uiso calc R 1 1 . .
    C C15 0.6556(7) 0.0121(5) 0.7463(4) 0.0749(14) Uani d . 1 1 . .
    H H15A 0.6714 -0.0683 0.7462 0.090 Uiso calc R 1 1 . .
    C C10 0.3125(6) 0.2748(4) 0.8947(4) 0.0731(14) Uani d . 1 1 . .
    H H10A 0.2210 0.2745 0.9383 0.110 Uiso calc R 1 1 . .
    H H10B 0.4161 0.2775 0.9316 0.110 Uiso calc R 1 1 . .
    H H10C 0.2687 0.1904 0.8310 0.110 Uiso calc R 1 1 . .
    C C4 -0.0012(6) 0.7519(6) 0.8933(3) 0.0719(13) Uani d . 1 1 . .
    H H4C -0.1228 0.7268 0.8969 0.086 Uiso calc R 1 1 . .
    C C2 0.2773(7) 0.9199(5) 0.8910(4) 0.0775(14) Uani d . 1 1 . .
    H H2B 0.3445 1.0095 0.8932 0.093 Uiso calc R 1 1 . .
    C C14 0.7249(6) 0.1390(5) 0.8336(4) 0.0668(12) Uani d . 1 1 . .
    H H14A 0.7879 0.1441 0.8926 0.080 Uiso calc R 1 1 . .
    C C16 0.5628(6) 0.0062(5) 0.6596(4) 0.0753(13) Uani d . 1 1 . .
    H H16A 0.5157 -0.0789 0.6006 0.090 Uiso calc R 1 1 . .
    C C3 0.0976(8) 0.8833(6) 0.8979(4) 0.0811(15) Uani d . 1 1 . .
    H H3B 0.0442 0.9486 0.9057 0.097 Uiso calc R 1 1 . .
    H H4A 0.508(4) 0.381(4) 0.495(3) 0.062(13) Uiso d D 1 1 . .
    H H4B 0.572(6) 0.371(5) 0.3997(17) 0.092(17) Uiso d D 1 1 . .
loop_
    _atom_site_aniso_label
    _atom_site_aniso_U_11
    _atom_site_aniso_U_22
    _atom_site_aniso_U_33
    _atom_site_aniso_U_12
    _atom_site_aniso_U_13
    _atom_site_aniso_U_23
    Cl2 0.0813(9) 0.1355(12) 0.0620(7) 0.0711(9) 0.0337(6) 0.0267(7)
    Cl1 0.0773(9) 0.1571(13) 0.0793(9) 0.0818(9) 0.0190(7) 0.0461(9)
    O1 0.0631(17) 0.0617(17) 0.0604(17) 0.0372(14) 0.0316(13) 0.0354(14)
    N2 0.070(2) 0.059(2) 0.060(2) 0.0348(19) 0.0336(17) 0.0300(17)
    N3 0.062(2) 0.058(2) 0.0479(19) 0.0391(17) 0.0273(16) 0.0249(16)
    N1 0.057(2) 0.0536(19) 0.058(2) 0.0311(17) 0.0300(16) 0.0295(16)
    C19 0.053(2) 0.059(2) 0.043(2) 0.026(2) 0.0123(18) 0.0201(19)
    C22 0.048(2) 0.065(3) 0.041(2) 0.026(2) 0.0137(18) 0.0214(19)
    C18 0.044(2) 0.048(2) 0.046(2) 0.0230(18) 0.0170(17) 0.0215(17)
    C9 0.067(3) 0.056(2) 0.051(2) 0.032(2) 0.028(2) 0.027(2)
    C6 0.056(3) 0.056(2) 0.045(2) 0.035(2) 0.0187(18) 0.0200(19)
    C23 0.049(2) 0.048(2) 0.043(2) 0.0229(19) 0.0135(17) 0.0178(18)
    C11 0.046(2) 0.051(2) 0.040(2) 0.0218(19) 0.0120(17) 0.0200(18)
    C7 0.046(2) 0.051(2) 0.045(2) 0.0242(19) 0.0168(18) 0.0194(18)
    C20 0.046(2) 0.066(3) 0.051(2) 0.031(2) 0.0133(19) 0.020(2)
    C12 0.047(2) 0.046(2) 0.049(2) 0.0238(19) 0.0154(18) 0.0182(19)
    N4 0.060(3) 0.088(3) 0.067(3) 0.047(2) 0.021(2) 0.042(2)
    C8 0.057(2) 0.047(2) 0.042(2) 0.0327(19) 0.0211(18) 0.0192(17)
    C21 0.045(2) 0.064(3) 0.053(2) 0.025(2) 0.0189(19) 0.019(2)
    C13 0.067(3) 0.052(2) 0.047(2) 0.028(2) 0.012(2) 0.0184(19)
    C5 0.060(3) 0.065(3) 0.057(3) 0.030(2) 0.018(2) 0.018(2)
    C1 0.061(3) 0.065(3) 0.073(3) 0.034(2) 0.024(2) 0.031(2)
    C17 0.069(3) 0.058(3) 0.055(3) 0.025(2) 0.018(2) 0.016(2)
    C15 0.109(4) 0.071(3) 0.087(4) 0.064(3) 0.056(3) 0.046(3)
    C10 0.093(4) 0.066(3) 0.088(3) 0.043(3) 0.051(3) 0.048(3)
    C4 0.059(3) 0.098(4) 0.064(3) 0.047(3) 0.019(2) 0.021(3)
    C2 0.098(4) 0.076(3) 0.083(3) 0.054(3) 0.037(3) 0.037(3)
    C14 0.085(3) 0.078(3) 0.067(3) 0.053(3) 0.032(2) 0.039(3)
    C16 0.096(4) 0.048(3) 0.075(3) 0.029(3) 0.032(3) 0.015(2)
    C3 0.110(4) 0.103(4) 0.066(3) 0.080(4) 0.033(3) 0.035(3)
_geom_special_details
;
All e.s.d.'s (except the e.s.d. in the dihedral angle between two l.s. planes)
are estimated using the full covariance matrix. The cell e.s.d.'s are taken
into account individually in the estimation of e.s.d.'s in distances, angles
and torsion angles; correlations between e.s.d.'s in cell parameters are only
used when they are defined by crystal symmetry. An approximate (isotropic)
treatment of cell e.s.d.'s is used for estimating e.s.d.'s involving l.s.
planes.
;
loop_
    _geom_bond_atom_site_label_1
    _geom_bond_atom_site_label_2
    _geom_bond_site_symmetry_2
    _geom_bond_distance
    _geom_bond_publ_flag
    Cl2 C21 . 1.724(4) ?
    Cl1 C20 . 1.716(4) ?
    O1 C7 . 1.254(4) ?
    N2 C9 . 1.309(4) ?
    N2 N1 . 1.409(4) ?
    N3 C11 . 1.336(4) ?
    N3 C18 . 1.424(4) ?
    N3 H3A . 0.8600 ?
    N1 C7 . 1.372(4) ?
    N1 C6 . 1.409(4) ?
    C19 C18 . 1.379(5) ?
    C19 C20 . 1.394(5) ?
    C19 H19A . 0.9300 ?
    C22 C21 . 1.374(5) ?
    C22 C23 . 1.398(5) ?
    C22 H22A . 0.9300 ?
    C18 C23 . 1.404(5) ?
    C9 C8 . 1.439(5) ?
    C9 C10 . 1.502(5) ?
    C6 C1 . 1.379(5) ?
    C6 C5 . 1.380(5) ?
    C23 N4 . 1.381(5) ?
    C11 C8 . 1.382(5) ?
    C11 C12 . 1.482(5) ?
    C7 C8 . 1.448(5) ?
    C20 C21 . 1.380(5) ?
    C12 C17 . 1.380(5) ?
    C12 C13 . 1.391(5) ?
    N4 H4A . 0.850(18) ?
    N4 H4B . 0.876(19) ?
    C13 C14 . 1.378(5) ?
    C13 H13A . 0.9300 ?
    C5 C4 . 1.380(5) ?
    C5 H5A . 0.9300 ?
    C1 C2 . 1.374(5) ?
    C1 H1A . 0.9300 ?
    C17 C16 . 1.365(5) ?
    C17 H17A . 0.9300 ?
    C15 C16 . 1.375(6) ?
    C15 C14 . 1.380(6) ?
    C15 H15A . 0.9300 ?
    C10 H10A . 0.9600 ?
    C10 H10B . 0.9600 ?
    C10 H10C . 0.9600 ?
    C4 C3 . 1.357(7) ?
    C4 H4C . 0.9300 ?
    C2 C3 . 1.378(7) ?
    C2 H2B . 0.9300 ?
    C14 H14A . 0.9300 ?
    C16 H16A . 0.9300 ?
    C3 H3B . 0.9300 ?
loop_
    _geom_angle_atom_site_label_1
    _geom_angle_atom_site_label_2
    _geom_angle_atom_site_label_3
    _geom_angle_site_symmetry_1
    _geom_angle_site_symmetry_3
    _geom_angle
    _geom_angle_publ_flag
    C9 N2 N1 . . 105.9(3) ?
    C11 N3 C18 . . 129.7(3) ?
    C11 N3 H3A . . 115.2 ?
    C18 N3 H3A . . 115.2 ?
    C7 N1 C6 . . 128.5(3) ?
    C7 N1 N2 . . 112.0(3) ?
    C6 N1 N2 . . 118.6(3) ?
    C18 C19 C20 . . 120.5(3) ?
    C18 C19 H19A . . 119.7 ?
    C20 C19 H19A . . 119.7 ?
    C21 C22 C23 . . 120.2(3) ?
    C21 C22 H22A . . 119.9 ?
    C23 C22 H22A . . 119.9 ?
    C19 C18 C23 . . 120.3(3) ?
    C19 C18 N3 . . 121.7(3) ?
    C23 C18 N3 . . 118.0(3) ?
    N2 C9 C8 . . 112.2(3) ?
    N2 C9 C10 . . 118.4(3) ?
    C8 C9 C10 . . 129.3(3) ?
    C1 C6 C5 . . 119.1(4) ?
    C1 C6 N1 . . 119.1(4) ?
    C5 C6 N1 . . 121.8(4) ?
    N4 C23 C22 . . 120.6(3) ?
    N4 C23 C18 . . 120.7(3) ?
    C22 C23 C18 . . 118.6(3) ?
    N3 C11 C8 . . 119.3(3) ?
    N3 C11 C12 . . 117.7(3) ?
    C8 C11 C12 . . 123.0(3) ?
    O1 C7 N1 . . 125.3(3) ?
    O1 C7 C8 . . 129.5(3) ?
    N1 C7 C8 . . 105.2(3) ?
    C21 C20 C19 . . 119.0(3) ?
    C21 C20 Cl1 . . 121.7(3) ?
    C19 C20 Cl1 . . 119.3(3) ?
    C17 C12 C13 . . 119.1(3) ?
    C17 C12 C11 . . 120.8(3) ?
    C13 C12 C11 . . 120.0(3) ?
    C23 N4 H4A . . 120(3) ?
    C23 N4 H4B . . 117(3) ?
    H4A N4 H4B . . 110(4) ?
    C11 C8 C9 . . 131.6(3) ?
    C11 C8 C7 . . 122.6(3) ?
    C9 C8 C7 . . 104.5(3) ?
    C22 C21 C20 . . 121.3(3) ?
    C22 C21 Cl2 . . 118.2(3) ?
    C20 C21 Cl2 . . 120.5(3) ?
    C14 C13 C12 . . 119.9(4) ?
    C14 C13 H13A . . 120.1 ?
    C12 C13 H13A . . 120.1 ?
    C6 C5 C4 . . 120.3(4) ?
    C6 C5 H5A . . 119.8 ?
    C4 C5 H5A . . 119.8 ?
    C2 C1 C6 . . 120.1(4) ?
    C2 C1 H1A . . 119.9 ?
    C6 C1 H1A . . 119.9 ?
    C16 C17 C12 . . 120.4(4) ?
    C16 C17 H17A . . 119.8 ?
    C12 C17 H17A . . 119.8 ?
    C16 C15 C14 . . 119.1(4) ?
    C16 C15 H15A . . 120.4 ?
    C14 C15 H15A . . 120.4 ?
    C9 C10 H10A . . 109.5 ?
    C9 C10 H10B . . 109.5 ?
    H10A C10 H10B . . 109.5 ?
    C9 C10 H10C . . 109.5 ?
    H10A C10 H10C . . 109.5 ?
    H10B C10 H10C . . 109.5 ?
    C3 C4 C5 . . 120.2(4) ?
    C3 C4 H4C . . 119.9 ?
    C5 C4 H4C . . 119.9 ?
    C1 C2 C3 . . 120.2(5) ?
    C1 C2 H2B . . 119.9 ?
    C3 C2 H2B . . 119.9 ?
    C13 C14 C15 . . 120.5(4) ?
    C13 C14 H14A . . 119.8 ?
    C15 C14 H14A . . 119.8 ?
    C17 C16 C15 . . 120.9(4) ?
    C17 C16 H16A . . 119.5 ?
    C15 C16 H16A . . 119.5 ?
    C4 C3 C2 . . 120.0(4) ?
    C4 C3 H3B . . 120.0 ?
    C2 C3 H3B . . 120.0 ?
loop_
    _geom_hbond_atom_site_label_D
    _geom_hbond_atom_site_label_H
    _geom_hbond_atom_site_label_A
    _geom_hbond_site_symmetry_A
    _geom_hbond_distance_DH
    _geom_hbond_distance_HA
    _geom_hbond_distance_DA
    _geom_hbond_angle_DHA
    _geom_hbond_publ_flag
    N3 H3A O1 . 0.86 2.01 2.735(4) 141.3 y
    N4 H4B O1 2_666 0.876(19) 2.18(2) 3.022(5) 162(4) y
data_global
_journal_date_recd_electronic     2012-08-01
_journal_date_accepted     2012-09-28
_journal_name_full     'Acta Crystallographica, Section E'
_journal_year     2012
_journal_volume     68
_journal_issue     11
_journal_page_first     o3148
_journal_page_last     o3148
_journal_paper_category     QO
_journal_paper_doi     10.1107/S160053681204086X
_journal_coeditor_code     FY2067
_publ_contact_author_name     'Prof. Xingqiang L\''u'
_publ_contact_author_address
;
College of Chemical Engineering
Northwest University
Xi'an 710069
Shannxi
People's Republic of China
;
_publ_contact_author_email     lvxq@nwu.edu.cn
_publ_contact_author_fax     ?
_publ_contact_author_phone     '86 2988302312'
_publ_section_title
;\
(<i>Z</i>)-4-[(2-Amino-4,5-dichloroanilino)(phenyl)methylidene]-3-methyl-1-\
phenyl-1<i>H</i>-pyrazol-5(4<i>H</i>)-one
;
loop_
    _publ_author_name
    _publ_author_address
    'Zou, Dan'
;
College of Chemical Engineering
Northwest University
Xi'an 710069
Shannxi
People's Republic of China
;
    'L\"u, Xingqiang'
;
College of Chemical Engineering
Northwest University
Xi'an 710069
Shannxi
People's Republic of China
;
    'Zhao, Shunsheng'
;
College of Chemistry and Chemical Engineering
Xian University of Science and Technology
Xi'an 710054
Shannxi
People's Republic of China
;
    'Liu, Xiangrong'
;
College of Chemistry and Chemical Engineering
Xian University of Science and Technology
Xi'an 710054
Shannxi
People's Republic of China
;
