# Supplementary material for: (Z)-4-[(2-Amino-4,5-dichloro­anilino)(phenyl)methyl­idene]-3-methyl-1-phenyl-1H-pyrazol-5(4H)-one
Source: Acta Crystallogr Sect E Struct Rep Online. 2012 Oct 20;68(Pt 11):o3148. doi: 10.1107/S160053681204086X (PMC3515247; doi:10.1107/S160053681204086X)
Supplement: Supplementary file 2 [file e-68-o3148-Isup2.hkl]

# 
# h,k,l, Fc-squared, Fo-squared, sigma(Fo-squared) and status flag 
# 
data_I
_shelx_title ' xb3336_0m in P-1' 
_shelx_refln_list_code          4 
_shelx_F_calc_maximum      138.17 
_exptl_crystal_F_000       452.00 
_reflns_d_resolution_high  0.8379 
 
loop_ 
 _symmetry_equiv_pos_as_xyz 
 'x, y, z' 
 '-x, -y, -z' 
 
_cell_length_a     8.0653 
_cell_length_b    10.9307 
_cell_length_c    13.8507 
_cell_angle_alpha 111.627 
_cell_angle_beta   90.775 
_cell_angle_gamma 110.226 
 
_shelx_F_squared_multiplier     1.000 
 
loop_ 
 _refln_index_h 
 _refln_index_k 
 _refln_index_l 
 _refln_F_squared_calc 
 _refln_F_squared_meas 
 _refln_F_squared_sigma 
 _refln_observed_status 
   1   0   0      914.89      884.52     18.15 o 
   2   0   0       50.33       26.88      4.01 o 
   3   0   0      124.71      166.36     10.65 o 
   4   0   0        0.35        1.40      2.62 o 
   5   0   0       28.81       42.42      8.55 o 
   6   0   0        9.46        2.62      4.71 o 
   7   0   0        2.46        7.51      6.28 o 
   8   0   0       11.56        7.16      8.55 o 
  -9   1   0        0.69        4.89      8.73 o 
  -8   1   0       15.92       21.47      9.78 o 
  -7   1   0       96.38      110.67     15.36 o 
  -6   1   0       20.98       23.22      7.51 o 
  -5   1   0      209.43      263.77     16.58 o 
  -4   1   0      670.49      719.03     25.14 o 
  -3   1   0        7.18        3.49      2.27 o 
  -2   1   0     2790.48     2705.76     30.88 o 
  -1   1   0      301.53      254.51      6.81 o 
   0   1   0     5377.68     4919.13     50.57 o 
   1   1   0     3016.90     3062.77     34.22 o 
   2   1   0     1859.85     1702.14     43.73 o 
   3   1   0       58.61       58.78      3.32 o 
   4   1   0       54.34       44.69      7.86 o 
   5   1   0       78.44       91.12     12.39 o 
   6   1   0        5.62        1.40      5.06 o 
   7   1   0        5.36        5.24      6.11 o 
   8   1   0        0.07       -4.01      7.33 o 
  -9   2   0       11.03        6.28      8.20 o 
  -8   2   0        0.59        2.62      6.28 o 
  -7   2   0      167.27      196.56     18.50 o 
  -6   2   0        1.32        2.79      4.36 o 
  -5   2   0      215.01      167.06     12.74 o 
  -4   2   0      210.17      230.74      6.85 o 
  -3   2   0      577.31      591.00     11.65 o 
  -2   2   0      452.54      445.84     12.39 o 
  -1   2   0     3349.85     3133.21     36.15 o 
   0   2   0     4740.20     4274.63     48.18 o 
   1   2   0     9886.40     9382.53     97.01 o 
   2   2   0       80.28       86.24      4.49 o 
   3   2   0        4.37        2.19      1.23 o 
   4   2   0       10.61       12.57      5.06 o 
   5   2   0       39.61       35.96      9.25 o 
   6   2   0       20.11       21.47      8.90 o 
   7   2   0        0.06        3.32      7.33 o 
   8   2   0        2.61        0.70      8.73 o 
  -9   3   0       22.04       29.85     11.00 o 
  -8   3   0        8.01       -3.32      5.06 o 
  -7   3   0        0.98        4.89      5.76 o 
  -6   3   0        0.57        0.52      2.97 o 
  -5   3   0      423.11      472.87     12.01 o 
  -4   3   0       54.96       47.75     16.76 o 
  -3   3   0       48.90       32.82      4.54 o 
  -2   3   0      212.53      237.23     10.47 o 
  -1   3   0     4397.25     4129.26     38.83 o 
   0   3   0     1968.01     1746.53     25.00 o 
   1   3   0     3171.65     3108.76     40.20 o 
   2   3   0      402.28      343.19     10.36 o 
   3   3   0       82.42       82.53      7.59 o 
   4   3   0        0.44        0.00      3.84 o 
   5   3   0       34.50       19.73      7.68 o 
   6   3   0       23.70       27.58     10.12 o 
   7   3   0        4.43        5.76      7.68 o 
  -9   4   0        0.09       -1.75      5.94 o 
  -8   4   0       12.21       14.84      6.81 o 
  -7   4   0      377.72      422.45     24.26 o 
  -6   4   0      642.33      664.74     27.76 o 
  -5   4   0        2.62       -0.03      1.48 o 
  -4   4   0      116.82      105.69      6.17 o 
  -3   4   0       15.20       17.46      4.19 o 
  -2   4   0     3020.66     3213.71     42.15 o 
  -1   4   0      459.73      404.69      8.14 o 
   0   4   0        0.17       -0.70      1.11 o 
   1   4   0      897.23      945.47     19.53 o 
   2   4   0      286.93      301.48     10.86 o 
   3   4   0        3.17        0.70      1.85 o 
   4   4   0        1.13        5.24      5.94 o 
   5   4   0       10.22       19.38      8.90 o 
   6   4   0       12.65        2.79      7.51 o 
   7   4   0        0.08        7.68      9.95 o 
  -8   5   0        0.36        3.84      5.59 o 
  -7   5   0      314.63      374.27     22.87 o 
  -6   5   0        6.54        3.84      3.84 o 
  -5   5   0       13.12        6.30      6.11 o 
  -4   5   0     1269.84     1472.87     28.17 o 
  -3   5   0       11.83        9.83      2.58 o 
  -2   5   0     2103.74     2136.49     35.63 o 
  -1   5   0        1.56       -1.41      1.48 o 
   0   5   0      134.04      129.25      7.59 o 
   1   5   0     1563.58     1640.06     39.98 o 
   2   5   0      250.87      264.04     11.17 o 
   3   5   0        0.29       -1.24      2.33 o 
   4   5   0       84.88       78.55     14.49 o 
   5   5   0        0.27        1.40      6.98 o 
   6   5   0        2.02        8.38      9.95 o 
  -6   6   0      940.05      978.43     20.41 o 
  -5   6   0       75.50      100.26      8.05 o 
  -4   6   0       93.30       77.63     12.83 o 
  -3   6   0       24.73       20.36      3.69 o 
  -2   6   0      199.08      206.65      6.95 o 
  -1   6   0        2.52        3.33      1.61 o 
   0   6   0      186.83      209.72      9.75 o 
   1   6   0       34.21       26.15      4.67 o 
   2   6   0        9.58        5.57      3.75 o 
   3   6   0       29.27       10.12      5.94 o 
   4   6   0        6.12        5.76      8.03 o 
   5   6   0        0.20       -2.62      7.51 o 
  -9   7   0        1.14        1.40      8.03 o 
  -8   7   0        7.02       -0.70      6.63 o 
  -7   7   0       58.73       62.14     13.62 o 
  -6   7   0      321.46      295.20     14.08 o 
  -5   7   0      299.16      333.68     14.32 o 
  -4   7   0       31.29       26.91      5.02 o 
  -3   7   0      211.17      221.61     10.61 o 
  -2   7   0      125.70      113.90      8.05 o 
  -1   7   0      149.27      173.99     15.71 o 
   0   7   0       39.98       49.55     10.39 o 
   1   7   0       66.68       73.48      8.12 o 
   2   7   0      112.03      157.15     11.23 o 
   3   7   0       17.82        2.27      7.51 o 
   4   7   0        5.51       12.74      9.25 o 
   5   7   0        2.43        3.49      9.25 o 
  -9   8   0        4.98        1.22      7.86 o 
  -8   8   0        1.76        0.87      6.81 o 
  -7   8   0        6.50       10.30      6.63 o 
  -6   8   0       12.13       17.18      5.22 o 
  -5   8   0       78.93       66.39      8.14 o 
  -4   8   0        0.38        1.27      2.48 o 
  -3   8   0       35.46        4.19      5.59 o 
  -2   8   0       23.49       35.44     10.21 o 
  -1   8   0       70.64       59.03     14.49 o 
   0   8   0      142.70      167.72     11.43 o 
   1   8   0        0.13       -0.33      4.00 o 
   2   8   0       31.54       29.18      6.71 o 
   3   8   0        0.54       -6.11      6.11 o 
   4   8   0        3.28       -4.19      8.38 o 
  -8   9   0        5.70       16.93      9.25 o 
  -7   9   0       22.69       22.00      8.90 o 
  -6   9   0       23.97       12.04      7.51 o 
  -5   9   0      282.26      267.78     22.00 o 
  -4   9   0       58.89       63.37     13.09 o 
  -3   9   0      232.33      236.01     21.12 o 
  -2   9   0       89.93      131.97     16.76 o 
  -1   9   0        1.71        8.55      6.81 o 
   0   9   0        0.53        1.66      4.12 o 
   1   9   0        0.00       -0.14      4.31 o 
   2   9   0       12.25       14.92      5.78 o 
   3   9   0        9.93       20.77     12.39 o 
  -7  10   0       39.14       67.91     15.01 o 
  -6  10   0       18.76       12.04      8.90 o 
  -5  10   0       18.84       23.74     10.30 o 
  -4  10   0       27.35       22.52      9.78 o 
  -3  10   0       25.29       29.68     10.65 o 
  -2  10   0        0.14        1.75      5.94 o 
  -1  10   0        1.97        0.35      5.94 o 
   0  10   0        0.41       -3.49      6.11 o 
   1  10   0        0.22        5.59      7.68 o 
   2  10   0        1.88       -1.22      9.43 o 
  -7  11   0        1.10        1.92      9.60 o 
  -6  11   0        0.58        3.49      8.55 o 
  -5  11   0        0.25        1.57      8.38 o 
  -4  11   0      125.33      133.02     19.73 o 
  -3  11   0        0.07        8.03      8.73 o 
  -2  11   0        1.47        4.19      7.68 o 
  -1  11   0        0.57       -4.01      6.98 o 
   0  11   0        4.35        3.14      9.25 o 
  -4  12   0       80.11      116.61     20.60 o 
  -3  12   0        2.32        2.79      8.20 o 
   2 -12   1        0.55        2.97      8.90 o 
   3 -12   1        0.96        0.87      8.90 o 
   4 -12   1       20.62       26.18     12.57 o 
   5 -12   1       37.40       68.25     16.76 o 
   0 -11   1        8.22       14.31     10.30 o 
   1 -11   1        2.83        3.67      8.03 o 
   2 -11   1        0.67       -3.84      6.63 o 
   3 -11   1       12.58        3.32      8.38 o 
   4 -11   1       39.94       42.07     13.09 o 
   5 -11   1        3.48        5.76      8.90 o 
   6 -11   1        4.93       10.82      9.78 o 
   7 -11   1        2.31        8.38     10.12 o 
  -1 -10   1        1.08       -1.22      7.33 o 
   0 -10   1        1.15       -2.44      6.28 o 
   1 -10   1       10.33       15.54      7.68 o 
   2 -10   1      145.27      145.41     18.15 o 
   3 -10   1        0.77       -1.22      6.28 o 
   4 -10   1        0.00        0.00      5.59 o 
   5 -10   1       45.33       66.33     14.14 o 
   6 -10   1       47.23       69.30     14.49 o 
   8 -10   1        4.84        1.05      6.46 o 
  -3  -9   1        1.19       -4.54      8.55 o 
  -2  -9   1       10.23       10.04      5.43 o 
  -1  -9   1       30.69       39.31      7.50 o 
   0  -9   1      115.69       96.88     14.14 o 
   1  -9   1       35.35       35.96      9.25 o 
   2  -9   1      161.71      149.78     16.58 o 
   3  -9   1      117.20      114.86     14.84 o 
   4  -9   1        4.41       -0.17      5.41 o 
   5  -9   1      352.54      369.43     16.75 o 
   6  -9   1        3.59        7.21      4.61 o 
   7  -9   1       26.62       20.60      9.43 o 
   8  -9   1       21.25        7.16      7.33 o 
  -4  -8   1        8.26       -5.41      8.38 o 
  -3  -8   1       14.82        5.76      7.33 o 
  -2  -8   1        9.18        6.53      4.72 o 
  -1  -8   1      135.29      144.37     11.08 o 
   0  -8   1      110.47      129.75     16.06 o 
   1  -8   1        2.89        7.57      4.28 o 
   2  -8   1      203.81      256.26     18.50 o 
   3  -8   1       41.83       30.19      5.13 o 
   4  -8   1       50.91       51.57      7.07 o 
   5  -8   1      125.92       96.64     50.80 o 
   6  -8   1      137.36      138.11     19.38 o 
   7  -8   1        7.54       -4.89      4.71 o 
   8  -8   1        3.04       -0.52      5.76 o 
   9  -8   1       69.33       63.54     15.36 o 
  -5  -7   1        1.60        4.01      9.43 o 
  -4  -7   1        1.69       -6.81      7.33 o 
  -3  -7   1       24.25       17.46      8.03 o 
  -2  -7   1      206.79      214.91     12.20 o 
  -1  -7   1       52.74       77.64     18.59 o 
   0  -7   1      102.28       81.68      7.57 o 
   1  -7   1       42.27       23.33      4.11 o 
   2  -7   1       10.52        5.03      3.65 o 
   3  -7   1       22.82       13.47      5.06 o 
   4  -7   1      267.52      227.87     11.43 o 
   5  -7   1        0.03        3.37      2.71 o 
   6  -7   1      179.29      180.79     11.53 o 
   7  -7   1        0.00        1.40      5.06 o 
   8  -7   1       70.45       73.49     15.36 o 
   9  -7   1       43.17       46.43     13.79 o 
  -6  -6   1        1.73        6.98     10.12 o 
  -5  -6   1       14.07        8.38      8.73 o 
  -4  -6   1        0.05        0.87      6.11 o 
  -3  -6   1        8.81        3.08      3.09 o 
  -2  -6   1        2.35        8.42      3.27 o 
  -1  -6   1       41.19       47.95      8.47 o 
   0  -6   1      126.23      134.78      9.86 o 
   1  -6   1        4.49        2.88      1.53 o 
   2  -6   1        0.68        0.09      1.19 o 
   3  -6   1      390.53      390.94     17.46 o 
   4  -6   1       58.28       59.22      7.16 o 
   5  -6   1        3.52        5.16      2.31 o 
   6  -6   1       34.58       24.26      8.38 o 
   7  -6   1      349.38      319.10     24.09 o 
   8  -6   1        5.69        2.79      6.46 o 
   9  -6   1        0.04       -2.79      7.51 o 
  -6  -5   1        4.23        2.27      8.03 o 
  -5  -5   1       35.68       21.47      9.43 o 
  -4  -5   1       24.44       19.55      8.55 o 
  -3  -5   1        0.73        1.16      3.84 o 
  -2  -5   1      835.80      903.50     21.11 o 
  -1  -5   1     1434.48     1498.00     27.19 o 
   0  -5   1      644.97      643.76     15.39 o 
   1  -5   1       12.42       11.22      2.34 o 
   2  -5   1        0.87       -0.93      1.22 o 
   3  -5   1       62.91       85.29      6.23 o 
   4  -5   1      215.44      248.86      8.82 o 
   5  -5   1       12.40       13.30      5.44 o 
   6  -5   1      156.53      156.24     13.44 o 
   7  -5   1       29.04       16.06      7.33 o 
  -7  -4   1        1.19       -3.84      8.03 o 
  -6  -4   1        2.52       -1.92      6.28 o 
  -5  -4   1       19.58       29.15      9.25 o 
  -4  -4   1      413.05      471.50     25.84 o 
  -3  -4   1       17.67       20.38      4.36 o 
  -2  -4   1      451.19      443.55     12.85 o 
  -1  -4   1      394.94      368.10     10.95 o 
   0  -4   1       20.43       20.62      2.88 o 
   1  -4   1      954.39      768.26     37.20 o 
   2  -4   1        2.00        5.07      1.71 o 
   3  -4   1        0.99        2.18      1.48 o 
   4  -4   1       52.48       66.93      8.03 o 
   5  -4   1       13.66       21.65      6.63 o 
   6  -4   1       86.20       85.71     10.47 o 
   7  -4   1      310.89      373.04     22.17 o 
   8  -4   1       18.84       26.71      9.08 o 
   9  -4   1       22.52       20.95      9.25 o 
  -7  -3   1        0.35        1.75      6.63 o 
  -6  -3   1        0.02       -6.63      6.11 o 
  -5  -3   1        1.12       -1.92      4.19 o 
  -4  -3   1       12.02        8.38      5.76 o 
  -3  -3   1       25.38       29.53      3.65 o 
  -2  -3   1      674.71      635.49     14.13 o 
  -1  -3   1     1326.22     1155.76     32.73 o 
   0  -3   1     1542.02     1351.18     19.92 o 
   1  -3   1      119.26      117.19      4.25 o 
   2  -3   1      473.54      445.59     10.59 o 
   3  -3   1      191.13      208.50      6.78 o 
   4  -3   1      197.18      260.96      8.05 o 
   5  -3   1       81.19       75.06      9.08 o 
   6  -3   1       74.50       79.43     10.65 o 
   7  -3   1       45.20       42.07      9.60 o 
   8  -3   1       52.29       69.30     13.44 o 
   9  -3   1       22.53       26.18     10.47 o 
  -8  -2   1       11.52       11.35      9.95 o 
  -7  -2   1        0.23        0.52      5.76 o 
  -6  -2   1       57.49       35.96     10.47 o 
  -5  -2   1        0.23       -0.35      3.67 o 
  -4  -2   1      209.86      190.10     14.31 o 
  -3  -2   1      165.11      159.79      6.10 o 
  -2  -2   1      258.18      210.58      6.72 o 
  -1  -2   1    10363.54     9376.54    496.64 o 
   0  -2   1     2132.54     2109.96     35.96 o 
   1  -2   1       27.50       30.03      2.97 o 
   2  -2   1       39.30       27.98      9.86 o 
   3  -2   1        7.93       12.08      3.49 o 
   4  -2   1      103.92       93.68      4.03 o 
   5  -2   1      165.56      195.51     13.62 o 
   6  -2   1       48.64       43.99      9.08 o 
   7  -2   1       40.60       41.37     10.12 o 
   8  -2   1        2.80        4.54      7.16 o 
   9  -2   1        0.13        1.57      8.20 o 
  -8  -1   1        1.49       -0.17      7.68 o 
  -7  -1   1       18.32       26.53      9.78 o 
  -6  -1   1       41.71       32.47      9.43 o 
  -5  -1   1       55.10       63.89     10.82 o 
  -4  -1   1       13.37        4.36      3.67 o 
  -3  -1   1        0.16        1.16      1.03 o 
  -2  -1   1     1019.41      987.09     21.38 o 
  -1  -1   1     7638.74     7106.43     72.89 o 
   0  -1   1       93.16       68.21      2.46 o 
   1  -1   1      128.28      108.57      3.26 o 
   2  -1   1        1.88        2.04      0.84 o 
   3  -1   1       38.83       39.10      5.41 o 
   4  -1   1       67.54       63.72      8.03 o 
   5  -1   1        3.41        3.49      3.49 o 
   6  -1   1        0.69       -0.17      4.36 o 
   7  -1   1        0.29        6.11      5.94 o 
   8  -1   1       52.28       36.66     11.52 o 
   9  -1   1        4.18        1.05      8.20 o 
  -8   0   1        0.15        5.94      7.51 o 
  -7   0   1       74.38       60.40     12.22 o 
  -6   0   1       94.41       98.11     13.79 o 
  -5   0   1      120.06      127.43     13.27 o 
  -4   0   1       77.42       60.22      8.55 o 
  -3   0   1     5096.70     5132.65     56.87 o 
  -2   0   1     1463.79     1520.46     19.80 o 
  -1   0   1      924.23      985.94     17.11 o 
   1   0   1     1701.04     1575.00     18.63 o 
   2   0   1        9.85       12.74      3.14 o 
   3   0   1      158.04      140.87      9.95 o 
   4   0   1       78.82       65.46      8.73 o 
   5   0   1      391.13      476.91     23.74 o 
   6   0   1       25.64       19.20      7.68 o 
   7   0   1        8.00        4.01      6.46 o 
   8   0   1        1.69        5.24      6.98 o 
  -9   1   1        0.07       -4.89      7.16 o 
  -8   1   1       12.74        7.51      8.20 o 
  -7   1   1        0.57       -2.97      5.06 o 
  -6   1   1        0.75        5.41      5.24 o 
  -5   1   1      707.45      692.50     28.10 o 
  -4   1   1        7.10        2.44      2.01 o 
  -3   1   1      236.34      219.19      6.26 o 
  -1   1   1      488.47      435.36     11.00 o 
   0   1   1      378.04      299.11      6.40 o 
   1   1   1        4.01        6.50      3.40 o 
   2   1   1        1.84       -0.32      0.80 o 
   3   1   1      104.45      103.11      4.71 o 
   4   1   1       13.94        6.81      4.36 o 
   5   1   1       60.96       50.10     10.12 o 
   6   1   1        0.61        8.38      6.46 o 
   7   1   1        0.46       -3.32      5.24 o 
   8   1   1        3.64        6.11      7.68 o 
  -9   2   1        4.19        2.09      8.20 o 
  -8   2   1        0.31        3.84      6.63 o 
  -7   2   1      491.78      522.47     28.63 o 
  -6   2   1      378.97      363.09     21.82 o 
  -5   2   1        5.26        3.32      2.79 o 
  -4   2   1        0.16        1.52      1.21 o 
  -2   2   1        2.80        0.52      1.22 o 
  -1   2   1      573.10      593.50     11.29 o 
   0   2   1     1123.70     1064.01     16.83 o 
   1   2   1     3122.30     3089.40     38.32 o 
   2   2   1      123.40      108.33      5.26 o 
   3   2   1      199.94      205.04      7.40 o 
   4   2   1      109.46      118.53     12.92 o 
   5   2   1        1.51       -3.49      4.01 o 
   6   2   1        2.03       -0.17      5.76 o 
   7   2   1        9.14        7.86      8.03 o 
   8   2   1        0.04       -7.86      7.51 o 
  -9   3   1        6.94        5.24      7.68 o 
  -8   3   1        3.19        4.54      6.46 o 
  -7   3   1        1.43       -1.40      4.89 o 
  -6   3   1        0.48        1.57      3.49 o 
  -5   3   1      307.99      309.52     10.30 o 
  -4   3   1     1928.44     2074.68     31.28 o 
  -3   3   1      208.06      184.69      9.78 o 
  -2   3   1        1.32       -0.70      1.57 o 
  -1   3   1     1785.70     1711.76     19.60 o 
   0   3   1      718.16      682.57     14.56 o 
   1   3   1      297.64      310.80      9.77 o 
   2   3   1      153.72      174.27      7.58 o 
   3   3   1       83.97       77.25     10.12 o 
   4   3   1       22.83       23.22      7.86 o 
   5   3   1       46.36       58.83     12.39 o 
   6   3   1        8.23        5.41      7.16 o 
   7   3   1        0.01        0.35      8.03 o 
  -9   4   1       28.07       30.55      9.95 o 
  -8   4   1        3.30        3.49      5.94 o 
  -7   4   1       67.83       69.13     12.22 o 
  -6   4   1      236.89      249.10     17.63 o 
  -5   4   1      753.65      779.86     18.52 o 
  -4   4   1      674.27      678.01     22.17 o 
  -3   4   1     2452.62     2456.30     50.27 o 
  -2   4   1      125.82      113.63      5.70 o 
  -1   4   1      112.58       94.74      3.86 o 
   0   4   1      140.00      138.57      6.85 o 
   1   4   1      139.31      157.39      7.78 o 
   2   4   1        2.58        0.03      1.66 o 
   3   4   1       39.96       38.51      5.12 o 
   4   4   1        4.65       -1.05      5.59 o 
   5   4   1       53.99       41.02     12.04 o 
   6   4   1        4.65       -3.84      6.46 o 
   7   4   1        0.02        1.75     10.30 o 
  -9   5   1        8.53        4.54      8.20 o 
  -8   5   1       27.44       44.16     11.17 o 
  -7   5   1      219.17      194.46     17.81 o 
  -6   5   1      587.73      614.64     27.76 o 
  -5   5   1      586.39      654.97     24.44 o 
  -4   5   1      261.95      237.23     14.14 o 
  -3   5   1       94.35      106.56     11.43 o 
  -2   5   1       24.32       42.93      5.52 o 
  -1   5   1      133.35      142.97      6.34 o 
   0   5   1        1.25        0.36      2.01 o 
   1   5   1      101.90       94.03     13.09 o 
   2   5   1       95.00      104.58      7.92 o 
   3   5   1       15.49       14.40      4.06 o 
   4   5   1       22.79        9.25      7.86 o 
   5   5   1        0.00       -6.11      6.11 o 
   6   5   1       23.23       14.14      9.25 o 
  -7   6   1        9.43        7.51      6.81 o 
  -6   6   1        6.36       12.73      9.25 o 
  -5   6   1     1013.90     1070.60     34.39 o 
  -4   6   1      486.08      481.19     18.42 o 
  -3   6   1      140.59      132.81     13.79 o 
  -2   6   1      393.65      385.98     10.29 o 
  -1   6   1      134.67      137.10      8.72 o 
   0   6   1       45.64       21.30      7.16 o 
   1   6   1       27.51       25.45      5.59 o 
   2   6   1        1.87       -0.17      2.68 o 
   3   6   1        0.02       -5.24      6.28 o 
   4   6   1        1.06       -2.44      6.11 o 
   5   6   1        0.13        5.24      8.73 o 
  -9   7   1        0.32       -1.92      7.16 o 
  -8   7   1      158.55      159.55     20.95 o 
  -7   7   1        9.34       16.58      8.03 o 
  -6   7   1       57.38       47.43      7.21 o 
  -5   7   1      882.31      990.69     25.73 o 
  -4   7   1        0.18        3.52      2.62 o 
  -3   7   1      297.97      332.20     20.25 o 
  -2   7   1       30.27       18.75      8.47 o 
  -1   7   1       39.03       35.03      6.55 o 
   0   7   1        7.51        4.09      3.13 o 
   1   7   1        1.35        0.47      3.73 o 
   2   7   1       13.11       12.45      4.59 o 
   3   7   1        0.31        0.35      6.81 o 
   4   7   1        0.54        8.55      9.25 o 
  -8   8   1        0.22       -6.63      5.06 o 
  -7   8   1        1.81        7.33      6.81 o 
  -6   8   1       32.82       42.63      7.48 o 
  -5   8   1        5.29       12.39      6.81 o 
  -4   8   1      113.82       92.69     13.62 o 
  -3   8   1      521.29      554.77     28.45 o 
  -2   8   1       35.07       35.68      9.08 o 
  -1   8   1      189.41      207.89     12.05 o 
   0   8   1        0.23        1.04      3.82 o 
   1   8   1        6.98       13.39      5.06 o 
   2   8   1       13.26       15.62      6.03 o 
   3   8   1        2.59        4.19      8.55 o 
  -8   9   1        6.93       17.63      8.90 o 
  -7   9   1       14.17       27.41     11.00 o 
  -6   9   1       41.69       33.52     10.82 o 
  -5   9   1       86.83      126.04     16.93 o 
  -4   9   1      245.69      308.98     24.09 o 
  -3   9   1        0.98        0.35      6.11 o 
  -2   9   1       76.16       96.36     15.01 o 
  -1   9   1       15.79       12.39      5.76 o 
   0   9   1       29.63       14.44      5.57 o 
   1   9   1       17.50       18.18      6.17 o 
   2   9   1        4.65       -1.05      8.20 o 
  -7  10   1        9.16        2.79      8.38 o 
  -6  10   1       40.10       45.91     12.74 o 
  -5  10   1       37.39       32.99     10.65 o 
  -4  10   1       56.18       69.13     14.84 o 
  -3  10   1       23.75       15.36      8.38 o 
  -2  10   1       11.20        4.71      6.98 o 
  -1  10   1       73.94       98.63     16.41 o 
   0  10   1        2.45        4.36      7.68 o 
   1  10   1        8.48        6.11      8.20 o 
  -6  11   1       12.68        6.46      9.43 o 
  -5  11   1        1.00       -4.89      8.20 o 
  -4  11   1       24.65       24.96     11.87 o 
  -3  11   1        9.96       12.74      8.90 o 
  -2  11   1        0.01        1.57      6.81 o 
  -1  11   1        7.99        9.43      9.25 o 
   1 -12   2        1.92        6.11      8.55 o 
   2 -12   2        1.06       -3.14      7.86 o 
   3 -12   2        0.69       -4.19      7.16 o 
   4 -12   2        0.52        4.54      8.55 o 
   5 -12   2       45.37       26.53     12.74 o 
   6 -12   2        0.93       -0.35      8.55 o 
  -1 -11   2        2.87        5.24      7.51 o 
   0 -11   2        5.33        0.00      8.03 o 
   1 -11   2        0.95        1.92      7.16 o 
   2 -11   2        7.08        7.86      7.16 o 
   3 -11   2        0.11       12.39      8.20 o 
   4 -11   2        4.09       -0.52      6.46 o 
   5 -11   2        2.79        4.19      7.86 o 
   6 -11   2       22.58       24.61     11.17 o 
   7 -11   2       16.23        4.36      9.60 o 
  -2 -10   2       46.33       78.90     15.19 o 
  -1 -10   2       70.69       66.33     13.79 o 
   0 -10   2       50.26       35.96     10.30 o 
   1 -10   2        5.41        4.36      6.11 o 
   2 -10   2        4.46       12.04      6.98 o 
   3 -10   2       28.54       25.31      9.78 o 
   4 -10   2       24.58       14.84      8.20 o 
   5 -10   2        7.52        9.95      7.51 o 
   6 -10   2        0.36        0.27      4.15 o 
   7 -10   2       48.63       32.29     10.65 o 
   8 -10   2       10.09       19.55     10.12 o 
  -3  -9   2       46.74       49.75     13.27 o 
  -2  -9   2        1.73        0.36      4.49 o 
  -1  -9   2       29.07       21.29      5.96 o 
   0  -9   2       97.10      134.24     15.89 o 
   1  -9   2       67.82       37.18      9.60 o 
   2  -9   2       73.54       70.35     12.57 o 
   3  -9   2        1.47        4.54      5.59 o 
   4  -9   2       68.31       59.55      7.51 o 
   5  -9   2      163.38      173.62     12.40 o 
   6  -9   2        7.73       -1.17      3.60 o 
   7  -9   2       66.26       75.76     15.54 o 
   8  -9   2       27.80       28.28     12.04 o 
  -4  -8   2       33.50       21.65     10.47 o 
  -3  -8   2       33.63       51.50     12.92 o 
  -2  -8   2       17.80       41.26      7.42 o 
  -1  -8   2        9.09       11.35      4.44 o 
   0  -8   2       11.63       11.09      4.02 o 
   1  -8   2        4.06        1.57      4.19 o 
   2  -8   2        0.38       -1.24      2.44 o 
   3  -8   2        0.66        3.39      4.71 o 
   4  -8   2       23.13       21.28      5.03 o 
   5  -8   2        0.39       -0.40      3.02 o 
   6  -8   2        8.84       16.49      5.24 o 
   7  -8   2       88.88      110.15     16.93 o 
   8  -8   2        5.51       11.87      8.38 o 
   9  -8   2       60.90       50.45     14.66 o 
  -5  -7   2        3.68        2.62      9.25 o 
  -4  -7   2        6.72       14.49      9.43 o 
  -3  -7   2       53.66       11.52      7.86 o 
  -2  -7   2      204.66      200.61     11.83 o 
  -1  -7   2       71.65       75.80      9.08 o 
   0  -7   2       35.27       28.24      4.57 o 
   1  -7   2        0.36        1.11      1.76 o 
   2  -7   2       11.98       10.14      2.15 o 
   3  -7   2      178.98      180.88     16.15 o 
   4  -7   2      186.81      193.13     10.61 o 
   5  -7   2       47.32       43.94      8.90 o 
   6  -7   2      119.20      114.40     10.91 o 
   7  -7   2       95.90      124.29     17.63 o 
   8  -7   2        1.97        1.40      6.98 o 
   9  -7   2       61.96       90.25     18.50 o 
  -6  -6   2        2.00       14.31     10.47 o 
  -5  -6   2        3.08        6.28      7.68 o 
  -4  -6   2        1.49        4.54      6.98 o 
  -3  -6   2        0.11        0.75      2.93 o 
  -2  -6   2      179.73      150.83      9.47 o 
  -1  -6   2       39.38       53.65      5.66 o 
   0  -6   2       24.04       28.60      3.95 o 
   1  -6   2      157.15      164.91      6.08 o 
   2  -6   2       10.33       12.99      3.72 o 
   3  -6   2       63.18       75.81      6.47 o 
   4  -6   2        1.50        3.28      1.43 o 
   5  -6   2       17.83       18.28      5.24 o 
   6  -6   2      355.00      365.01     24.26 o 
   7  -6   2       14.23        4.01      5.94 o 
   8  -6   2       40.61       29.68     10.30 o 
   9  -6   2      132.12      109.45     19.90 o 
  -6  -5   2        0.11        0.87      7.51 o 
  -5  -5   2       65.94       71.92     13.97 o 
  -4  -5   2       13.45       17.63      7.16 o 
  -3  -5   2      122.72       95.80     14.05 o 
  -2  -5   2       10.35        5.63      2.53 o 
  -1  -5   2      676.79      619.85     15.73 o 
   0  -5   2      987.65     1069.15     20.05 o 
   1  -5   2      720.03      824.90     13.23 o 
   2  -5   2     1365.96     1528.68     26.47 o 
   3  -5   2       69.02       82.66      4.01 o 
   4  -5   2        3.17        6.66      1.80 o 
   5  -5   2      199.27      194.47      7.57 o 
   6  -5   2      231.24      222.25     15.54 o 
   7  -5   2      142.94      128.39     20.51 o 
   8  -5   2      174.16      186.26     22.00 o 
   9  -5   2       14.05        5.41      8.38 o 
  -7  -4   2       23.58       27.41     11.70 o 
  -6  -4   2        2.73       -2.09      6.63 o 
  -5  -4   2        1.38       -1.92      5.24 o 
  -4  -4   2       45.42       46.78     10.30 o 
  -3  -4   2       47.26       56.63      5.45 o 
  -2  -4   2      283.64      284.54     11.35 o 
  -1  -4   2     1162.96     1187.55     21.23 o 
   0  -4   2      102.71      119.93      8.20 o 
   1  -4   2       10.92       11.66      2.05 o 
   2  -4   2       89.48       96.38      5.73 o 
   3  -4   2      253.47      256.08      6.56 o 
   4  -4   2      892.82      860.30     14.64 o 
   5  -4   2        1.59        0.23      1.34 o 
   6  -4   2      392.51      419.65     20.42 o 
   7  -4   2      229.64      229.55     17.46 o 
   8  -4   2        7.44        6.98      6.46 o 
   9  -4   2        4.24       -2.97      7.86 o 
  -7  -3   2        0.06        4.71      7.33 o 
  -6  -3   2        0.73        1.22      5.76 o 
  -5  -3   2      304.74      321.02     22.34 o 
  -4  -3   2       23.34       34.91      8.38 o 
  -3  -3   2       53.79       56.55      8.29 o 
  -2  -3   2       73.42       81.88      5.85 o 
  -1  -3   2     1022.82     1059.60     24.61 o 
   1  -3   2       14.44       12.93      2.16 o 
   2  -3   2       25.17       29.46      2.00 o 
   3  -3   2       82.28       79.47      6.81 o 
   4  -3   2       66.89       91.91      4.35 o 
   5  -3   2      564.94      559.13     22.17 o 
   6  -3   2       80.96       68.08      9.95 o 
   7  -3   2        0.83       -1.92      4.36 o 
   8  -3   2        0.38        5.76      6.63 o 
   9  -3   2       14.72       10.65      8.73 o 
  -8  -2   2        0.97       -0.35      7.68 o 
  -7  -2   2       16.48        6.46      6.63 o 
  -6  -2   2       14.37       15.36      7.68 o 
  -5  -2   2       17.67       15.89      6.98 o 
  -4  -2   2       44.10       37.79      5.59 o 
  -3  -2   2      141.38      148.80      6.72 o 
  -2  -2   2      320.56      277.22     13.44 o 
  -1  -2   2     5358.99     5644.38     61.44 o 
   0  -2   2     1809.15     1761.29     23.67 o 
   1  -2   2       49.42       43.20      3.01 o 
   2  -2   2      255.56      261.72     12.04 o 
   3  -2   2     1005.59      983.37     15.27 o 
   4  -2   2     1817.52     1948.15     25.73 o 
   5  -2   2       47.96       38.58      7.51 o 
   6  -2   2        9.48        6.28      5.06 o 
   7  -2   2      318.73      351.75     23.39 o 
   8  -2   2       61.30       58.30     13.44 o 
   9  -2   2        5.35        1.05      7.33 o 
  -8  -1   2       64.08       60.40     14.49 o 
  -7  -1   2       70.54       76.11     14.49 o 
  -6  -1   2       19.00       12.04      6.11 o 
  -5  -1   2      167.99      154.31     15.19 o 
  -4  -1   2      673.54      729.16     14.15 o 
  -3  -1   2      647.98      707.53     37.36 o 
  -2  -1   2      794.66      785.19     15.97 o 
  -1  -1   2      149.23      137.71      8.47 o 
   0  -1   2      908.45      870.25     13.20 o 
   1  -1   2      390.82      401.75      6.61 o 
   2  -1   2      698.25      686.75      9.65 o 
   3  -1   2        0.43        1.01      1.48 o 
   4  -1   2        3.46        4.19      2.97 o 
   5  -1   2       37.91       25.14      6.63 o 
   6  -1   2      115.29      116.26     13.97 o 
   7  -1   2       45.03       50.45     11.70 o 
   8  -1   2        0.33       -6.81      5.76 o 
  -9   0   2        3.63       -3.84      7.68 o 
  -8   0   2      191.15      167.58     21.12 o 
  -7   0   2      144.60      126.38     17.28 o 
  -6   0   2      139.79      183.82     17.81 o 
  -5   0   2       60.72       63.72     10.12 o 
  -4   0   2      575.32      674.14     13.25 o 
  -3   0   2      984.15      968.26     18.24 o 
  -2   0   2       13.51       13.18      3.58 o 
  -1   0   2       13.94       24.09      2.79 o 
   0   0   2      364.11      345.05      5.71 o 
   1   0   2    19090.51    17007.58    290.05 o 
   2   0   2     1829.82     1983.95     25.54 o 
   3   0   2      913.06      978.05     15.12 o 
   4   0   2     1149.38     1161.38     35.26 o 
   5   0   2      291.31      289.08     18.68 o 
   6   0   2       33.69       38.06      9.95 o 
   7   0   2       18.21       28.98      9.95 o 
   8   0   2       53.48       45.74     12.92 o 
  -9   1   2        2.29       -3.49      7.51 o 
  -8   1   2        1.13       11.35      8.20 o 
  -7   1   2       90.35       75.06     14.14 o 
  -6   1   2       33.04       17.98      6.98 o 
  -5   1   2     1089.04      978.08     34.56 o 
  -4   1   2        0.17       -0.10      1.08 o 
  -3   1   2     1081.17     1096.84     19.38 o 
  -2   1   2       73.09       65.64      4.89 o 
  -1   1   2      111.70       91.12      5.41 o 
   0   1   2     1240.33     1251.25     24.61 o 
   1   1   2     2785.91     2660.19     26.70 o 
   2   1   2      853.73      927.66     16.10 o 
   3   1   2       19.39       19.23      5.76 o 
   4   1   2      312.41      329.23     19.03 o 
   5   1   2      108.77      126.91     14.49 o 
   6   1   2       12.48        8.73      6.81 o 
   7   1   2        3.28        2.79      5.94 o 
   8   1   2        4.50       17.81     10.12 o 
  -9   2   2       19.97       23.04     10.30 o 
  -8   2   2       40.36       32.82     10.30 o 
  -7   2   2      480.41      518.46     28.98 o 
  -6   2   2     1033.69     1068.86     39.28 o 
  -5   2   2       15.48       11.51      3.05 o 
  -4   2   2        4.76        3.38      1.68 o 
  -3   2   2      850.85      786.41     20.77 o 
  -2   2   2       45.21       52.89      5.41 o 
  -1   2   2        6.55        6.64      1.60 o 
   0   2   2      487.54      451.33     10.85 o 
   1   2   2      808.57      757.33     15.26 o 
   2   2   2      541.38      531.07     12.86 o 
   3   2   2       17.42       11.51      3.32 o 
   4   2   2       24.75       25.14      7.33 o 
   5   2   2       60.66       62.67     12.04 o 
   6   2   2       45.60       21.65      9.08 o 
   7   2   2        9.76       29.15     11.17 o 
  -9   3   2       17.28        4.19      8.73 o 
  -8   3   2        0.84        6.28      6.46 o 
  -7   3   2       14.71       12.39      6.98 o 
  -6   3   2        0.16        5.76      5.59 o 
  -5   3   2      625.74      614.82     26.71 o 
  -4   3   2     1156.08     1159.81     29.50 o 
  -3   3   2        0.42        4.71      2.44 o 
  -2   3   2        0.05       -0.87      1.92 o 
  -1   3   2        5.68        6.28      1.85 o 
   0   3   2      430.42      409.72     11.53 o 
   1   3   2      461.83      480.34     12.99 o 
   2   3   2        6.27        3.97      1.97 o 
   3   3   2       36.79       39.56      4.76 o 
   4   3   2       52.57       42.59     10.30 o 
   5   3   2      143.48      159.90     18.85 o 
   6   3   2       34.21       53.24     13.09 o 
   7   3   2        5.74        4.19      9.78 o 
  -9   4   2        2.20        2.62      7.86 o 
  -8   4   2      181.00      197.26     21.12 o 
  -7   4   2      215.98      233.04     20.07 o 
  -6   4   2     2491.26     2757.94     69.48 o 
  -5   4   2       71.30       67.38      8.03 o 
  -4   4   2        0.57       -3.14      2.09 o 
  -3   4   2        0.22        3.84      2.62 o 
  -2   4   2      196.66      214.71     12.57 o 
  -1   4   2       36.43       31.09      5.32 o 
   0   4   2       41.82       46.72      5.32 o 
   1   4   2       89.22       93.27      6.86 o 
   2   4   2        2.15        4.59      2.45 o 
   3   4   2        1.21        1.54      2.33 o 
   4   4   2        0.59        0.35      5.59 o 
   5   4   2       11.87       -6.63      6.46 o 
   6   4   2        2.73       -5.41      7.33 o 
  -9   5   2        1.43       -0.87      7.51 o 
  -8   5   2      152.26      120.10     16.76 o 
  -7   5   2       31.74       29.50      9.95 o 
  -6   5   2      807.59      887.63     22.74 o 
  -5   5   2       70.02       76.28      9.60 o 
  -4   5   2      307.97      340.75     18.33 o 
  -3   5   2      466.17      523.34     22.17 o 
  -2   5   2        8.71        8.46      1.72 o 
  -1   5   2       80.71       97.14      7.22 o 
   0   5   2       16.15       17.29      6.11 o 
   1   5   2       16.97       13.73      3.65 o 
   2   5   2        2.09        5.08      3.40 o 
   3   5   2       11.33        1.22      4.89 o 
   4   5   2        0.02        0.00      6.98 o 
   5   5   2       57.42       53.42     13.09 o 
   6   5   2        1.67        3.14      8.38 o 
  -8   6   2       20.56       16.41      8.73 o 
  -7   6   2       10.74       17.81      8.03 o 
  -6   6   2      133.65      148.90     14.14 o 
  -5   6   2      770.98      851.53     31.95 o 
  -4   6   2        0.54        3.26      2.88 o 
  -3   6   2       24.73       31.77      6.81 o 
  -2   6   2       45.26       45.71      5.98 o 
  -1   6   2       47.48       72.37     14.66 o 
   0   6   2        0.29        0.74      2.28 o 
   1   6   2        5.90        2.87      3.38 o 
   2   6   2        7.28        1.52      3.42 o 
   3   6   2        3.64       16.76      8.20 o 
   4   6   2        0.48       -5.94      6.81 o 
   5   6   2        9.32        6.46      7.86 o 
  -6   7   2       30.62       30.86     14.66 o 
  -5   7   2      589.24      578.49     19.42 o 
  -4   7   2      321.26      362.05     21.82 o 
  -3   7   2      200.54      213.49     17.81 o 
  -2   7   2      580.58      600.27     19.21 o 
  -1   7   2       57.37       44.60     15.97 o 
   0   7   2        8.55        7.44      4.07 o 
   1   7   2       23.98       21.66      6.20 o 
   2   7   2       18.13       16.18      5.32 o 
   3   7   2        0.02       -3.14      7.16 o 
   4   7   2        6.03        5.06      9.25 o 
  -8   8   2       30.50       40.32     12.39 o 
  -7   8   2       27.91       22.87      8.73 o 
  -6   8   2        7.57       -2.27      5.24 o 
  -5   8   2        7.96        2.44      6.11 o 
  -4   8   2      116.39       70.70     12.74 o 
  -3   8   2       48.62       31.60      8.90 o 
  -2   8   2      124.53      161.14     17.63 o 
  -1   8   2       87.65       81.96     11.00 o 
   0   8   2        5.04        7.28      5.67 o 
   1   8   2        0.01       -0.06      4.18 o 
   2   8   2        3.89        4.30      4.57 o 
   3   8   2        1.36        6.81      9.60 o 
  -7   9   2       32.48       46.26     12.57 o 
  -6   9   2       26.08       35.44     10.47 o 
  -5   9   2      294.30      342.50     25.14 o 
  -4   9   2        0.86       -5.41      5.41 o 
  -3   9   2        2.59        5.76      6.98 o 
  -2   9   2      214.32      239.98     14.80 o 
  -1   9   2        1.85        4.63      4.94 o 
   0   9   2        5.95       -2.94      4.35 o 
   1   9   2        5.25        4.28      5.67 o 
   2   9   2        4.08       -1.05      8.55 o 
  -7  10   2       11.50        8.90      9.78 o 
  -6  10   2        3.54       11.17      9.08 o 
  -5  10   2       19.40       21.47     10.30 o 
  -4  10   2        0.05        0.52      7.33 o 
  -3  10   2        0.43       -2.62      6.81 o 
  -2  10   2       19.95       13.09      8.55 o 
  -1  10   2        2.57       -2.44      6.81 o 
   0  10   2        0.90        5.24      8.03 o 
   1  10   2        3.99       13.98      7.09 o 
  -5  11   2        0.18        1.92      9.43 o 
  -4  11   2        2.16       -3.67      8.03 o 
  -3  11   2       17.62       10.47      8.73 o 
  -2  11   2        4.44       -1.75      7.16 o 
   1 -12   3       14.69       33.17     12.22 o 
   2 -12   3        0.62       -2.44      6.81 o 
   3 -12   3        1.33       -2.27      7.16 o 
   4 -12   3        0.14        4.19      8.90 o 
   5 -12   3        1.81        7.86      9.78 o 
   6 -12   3       23.23        2.27      9.08 o 
  -1 -11   3        0.00        4.19      8.55 o 
   0 -11   3        0.90        3.32      7.16 o 
   1 -11   3       11.02       28.80     11.00 o 
   2 -11   3        0.55        0.00      6.46 o 
   3 -11   3        4.06        5.41      7.68 o 
   4 -11   3        4.38       -1.75      6.28 o 
   5 -11   3        2.48        2.44      7.33 o 
   6 -11   3        1.53        2.44      7.86 o 
   7 -11   3        0.90       -2.27      6.81 o 
  -2 -10   3       12.07       27.23     10.30 o 
  -1 -10   3        1.47        6.46      6.81 o 
   0 -10   3        7.29       -1.75      5.59 o 
   1 -10   3        4.09        0.00      5.76 o 
   2 -10   3        0.72        1.40      5.59 o 
   3 -10   3       32.15       25.31      9.60 o 
   4 -10   3      183.41      231.47     21.30 o 
   5 -10   3       71.64       59.85      9.60 o 
   6 -10   3       12.85       12.57      5.67 o 
   7 -10   3       43.09       34.04     12.22 o 
   8 -10   3        0.18       -3.32      6.63 o 
  -4  -9   3        9.66       11.00     10.65 o 
  -3  -9   3       76.78       99.85     17.46 o 
  -2  -9   3        2.43        2.92      4.65 o 
  -1  -9   3        0.01       -3.32      4.89 o 
   0  -9   3       17.78       14.31      7.33 o 
   1  -9   3        2.89       -0.87      4.89 o 
   2  -9   3      244.97      258.70     20.07 o 
   3  -9   3       50.22       48.63      8.64 o 
   4  -9   3      105.88       97.33      9.29 o 
   5  -9   3       10.14       10.92      6.02 o 
   6  -9   3        7.86        2.73      3.94 o 
   7  -9   3       10.43        8.55      7.86 o 
   8  -9   3       36.32       20.07      9.78 o 
  -4  -8   3        1.54        0.17      9.25 o 
  -3  -8   3       57.42       36.66     11.35 o 
  -2  -8   3      220.89      296.80     14.55 o 
  -1  -8   3       64.76       64.30      7.55 o 
   0  -8   3       31.56       51.25      6.37 o 
   1  -8   3       41.01       35.79      8.55 o 
   2  -8   3        0.00        2.62      2.68 o 
   3  -8   3       11.25        6.30      3.40 o 
   4  -8   3       62.83       85.01      8.45 o 
   5  -8   3       58.34       71.54     13.62 o 
   6  -8   3       39.53       57.70     14.58 o 
   7  -8   3       23.65       24.26      9.60 o 
   8  -8   3        9.10       22.52      9.25 o 
   9  -8   3       33.72       30.37     12.04 o 
  -5  -7   3        2.03       10.47      9.43 o 
  -4  -7   3        0.11        2.62      6.81 o 
  -3  -7   3       16.04        9.57      4.52 o 
  -2  -7   3      106.27       91.54      9.25 o 
  -1  -7   3        1.31        4.01      2.56 o 
   0  -7   3       42.93       42.04      5.20 o 
   1  -7   3       54.36       57.82      4.36 o 
   2  -7   3      307.53      314.06     12.40 o 
   3  -7   3      199.70      192.57      9.94 o 
   4  -7   3      180.66      180.26     10.65 o 
   5  -7   3        0.38       -1.56      2.36 o 
   6  -7   3      531.33      529.98     30.20 o 
   7  -7   3       51.50       61.27     13.79 o 
   8  -7   3      208.24      247.53     25.66 o 
   9  -7   3        1.17        2.44      7.51 o 
  -6  -6   3       15.78       22.87     11.35 o 
  -5  -6   3        3.37        0.87      8.20 o 
  -4  -6   3       10.10       15.36      8.38 o 
  -3  -6   3       38.36       34.32      5.33 o 
  -2  -6   3       17.84       12.24      3.33 o 
  -1  -6   3      181.21      207.41      9.38 o 
   0  -6   3       50.87       41.55      7.51 o 
   1  -6   3      267.35      340.84      9.48 o 
   2  -6   3      160.60      158.12      8.38 o 
   3  -6   3     1041.71     1053.60     23.39 o 
   4  -6   3       13.75       15.22      8.38 o 
   5  -6   3       78.19       72.74      7.12 o 
   6  -6   3      224.38      269.35     21.30 o 
   7  -6   3       13.73        7.16      6.11 o 
   8  -6   3       48.90       57.78     14.14 o 
   9  -6   3       41.05       50.45     15.36 o 
  -7  -5   3        1.44        6.63      9.25 o 
  -6  -5   3        6.22       -1.92      7.33 o 
  -5  -5   3       16.55        3.49      6.81 o 
  -4  -5   3       97.09      108.23     14.84 o 
  -3  -5   3      169.37      202.77      9.77 o 
  -2  -5   3      261.08      310.87     11.48 o 
  -1  -5   3      533.83      566.98     14.80 o 
   0  -5   3       75.18       64.59      7.86 o 
   1  -5   3        1.25       -0.52      0.91 o 
   2  -5   3       23.35       16.16      4.54 o 
   3  -5   3     1428.15     1569.96     19.74 o 
   4  -5   3        8.64       10.00      1.98 o 
   5  -5   3      902.99      927.33     21.59 o 
   6  -5   3       50.61       40.88      6.03 o 
   7  -5   3       83.86       82.92     15.54 o 
   8  -5   3       29.41       46.61     13.27 o 
   9  -5   3       13.41        7.33      9.08 o 
  -7  -4   3        0.05        1.22      7.51 o 
  -6  -4   3       51.06       74.54     15.19 o 
  -5  -4   3        1.42        0.17      5.59 o 
  -4  -4   3       56.64       50.97     10.47 o 
  -3  -4   3      438.22      466.67     14.01 o 
  -2  -4   3      309.59      328.88     10.74 o 
  -1  -4   3      133.12      147.50      9.51 o 
   0  -4   3      596.33      560.70     19.03 o 
   1  -4   3      866.03      943.72     20.69 o 
   2  -4   3      564.57      635.23     18.15 o 
   3  -4   3     4713.02     4956.36     69.77 o 
   4  -4   3      333.48      318.06     21.65 o 
   5  -4   3       25.13       27.01      3.13 o 
   6  -4   3       28.36       36.63      5.97 o 
   7  -4   3      173.16      193.06     13.07 o 
   8  -4   3       65.25       84.46     10.46 o 
   9  -4   3       23.00       18.85     10.82 o 
  -8  -3   3       33.73       20.95     12.92 o 
  -7  -3   3       10.38       -2.79      7.16 o 
  -6  -3   3        4.38        8.38      7.16 o 
  -5  -3   3        8.61       -0.35      5.76 o 
  -4  -3   3       10.84       15.29      6.20 o 
  -3  -3   3      185.97      210.70     14.31 o 
  -2  -3   3       28.67       31.06      3.64 o 
  -1  -3   3      197.58      225.62     11.87 o 
   0  -3   3       12.50       14.47      2.18 o 
   1  -3   3      245.53      260.25      8.30 o 
   2  -3   3     1930.95     1864.27     21.37 o 
   3  -3   3        2.64        0.65      0.89 o 
   4  -3   3      154.78      184.77      6.11 o 
   5  -3   3      244.47      213.32     10.43 o 
   6  -3   3       90.06       88.61     11.52 o 
   7  -3   3        1.98       -1.85      3.68 o 
   8  -3   3       26.86       18.17      6.71 o 
   9  -3   3        4.08        0.14      5.85 o 
  -8  -2   3        0.93       -1.92      7.16 o 
  -7  -2   3       36.93       35.79     10.82 o 
  -6  -2   3       34.19       30.03      9.60 o 
  -5  -2   3       44.11       35.44      8.90 o 
  -4  -2   3       41.10       47.43      4.42 o 
  -3  -2   3      501.49      510.31     12.69 o 
  -2  -2   3       93.53      113.83      5.45 o 
  -1  -2   3        9.04        5.80      2.44 o 
   0  -2   3      426.50      437.53     10.17 o 
   1  -2   3      208.37      194.07      4.48 o 
   2  -2   3       53.03       46.41      2.69 o 
   3  -2   3      748.80      758.99     12.06 o 
   4  -2   3     3523.24     3303.81     88.46 o 
   5  -2   3       18.43       14.66      5.24 o 
   6  -2   3       25.32       22.00      6.98 o 
   7  -2   3       84.49       88.50     13.62 o 
   8  -2   3       35.41       34.14     11.35 o 
   9  -2   3        2.17        2.11      6.03 o 
  -8  -1   3      122.27      147.68     20.77 o 
  -7  -1   3       45.52       57.78     13.09 o 
  -6  -1   3        3.66        3.84      5.06 o 
  -5  -1   3        1.84        3.49      4.19 o 
  -4  -1   3      488.97      471.69     15.71 o 
  -3  -1   3      368.94      394.26     10.50 o 
  -2  -1   3      399.67      366.53     11.17 o 
  -1  -1   3     3102.42     3021.19     50.10 o 
   0  -1   3     3637.40     3498.92     41.33 o 
   1  -1   3      261.21      251.95      5.64 o 
   2  -1   3     4735.68     4503.73     63.98 o 
   3  -1   3       43.54       42.64      2.87 o 
   4  -1   3        0.36       -0.17      1.92 o 
   5  -1   3       51.60       48.18      8.90 o 
   6  -1   3      127.87      133.37     14.84 o 
   7  -1   3        0.10       -0.52      5.24 o 
   8  -1   3       40.38       56.56     13.27 o 
  -9   0   3        7.41       13.97     10.47 o 
  -8   0   3      153.20      155.01     21.12 o 
  -7   0   3       49.03       60.05     12.74 o 
  -6   0   3      141.82      152.05     16.58 o 
  -5   0   3        5.47       10.12      5.24 o 
  -4   0   3      553.60      620.15     14.35 o 
  -3   0   3     2178.63     2253.65     31.79 o 
  -2   0   3     3266.17     3507.70     57.43 o 
  -1   0   3     4937.78     5222.27     79.78 o 
   0   0   3     2196.59     2165.83     22.83 o 
   1   0   3    10950.54    11442.75     97.17 o 
   2   0   3      244.34      217.23      8.12 o 
   3   0   3      322.72      303.74     15.39 o 
   4   0   3      545.57      581.30     25.14 o 
   5   0   3       41.27       36.83      9.08 o 
   6   0   3        6.17        7.33      6.98 o 
   7   0   3        3.54        7.86      6.63 o 
   8   0   3        4.02        5.59      8.55 o 
  -9   1   3        0.93        1.92      7.51 o 
  -8   1   3        2.23       -5.59      5.41 o 
  -7   1   3      177.04      193.24     19.90 o 
  -6   1   3        0.23       -2.09      4.19 o 
  -5   1   3      115.56      112.56      6.38 o 
  -4   1   3      762.67      888.59     18.45 o 
  -3   1   3      688.89      709.95     19.73 o 
  -2   1   3       29.47       32.12      4.36 o 
  -1   1   3       62.98       71.92      6.11 o 
   0   1   3      319.72      330.21      8.99 o 
   1   1   3     5597.77     5626.13     52.30 o 
   2   1   3       11.95       10.93      1.75 o 
   3   1   3      759.50      783.49     16.18 o 
   4   1   3      125.40       97.58     12.39 o 
   5   1   3        1.93        3.67      6.11 o 
   6   1   3       58.28       76.11     14.14 o 
   7   1   3        0.62        1.40      7.51 o 
   8   1   3       24.97       27.93     12.22 o 
  -9   2   3       40.80       32.29     12.74 o 
  -8   2   3        0.33        0.70      6.11 o 
  -7   2   3      417.85      399.58     26.36 o 
  -6   2   3      304.42      319.28     22.17 o 
  -5   2   3       94.14       85.18      8.12 o 
  -4   2   3       13.53       21.30      4.54 o 
  -3   2   3     1070.72     1195.24     29.50 o 
  -2   2   3       95.36       99.15      7.86 o 
  -1   2   3      116.25      117.67      9.43 o 
   0   2   3      171.82      169.49     14.84 o 
   1   2   3      318.14      310.34     10.98 o 
   2   2   3      226.32      222.36      6.65 o 
   3   2   3      224.09      220.18      8.81 o 
   4   2   3       40.16       67.38     11.52 o 
   5   2   3       99.95       92.69     14.49 o 
   6   2   3       13.61       17.63      8.73 o 
   7   2   3        3.50       -6.63      7.16 o 
  -9   3   3        5.85       10.12      8.55 o 
  -8   3   3      101.76      136.86     19.55 o 
  -7   3   3       13.01       14.49      8.38 o 
  -6   3   3        5.67        0.70      5.06 o 
  -5   3   3        1.66       -0.30      1.91 o 
  -4   3   3       21.83       21.82      4.89 o 
  -3   3   3      888.20      903.72     27.06 o 
  -2   3   3      140.83      164.27     10.65 o 
  -1   3   3      807.68      841.16     18.31 o 
   0   3   3      107.82      110.98      9.16 o 
   1   3   3       97.68       84.05      7.77 o 
   2   3   3      202.11      183.88      6.30 o 
   3   3   3       70.24       59.55      5.84 o 
   4   3   3        0.06        0.17      4.89 o 
   5   3   3        0.82       -1.22      5.06 o 
   6   3   3        8.20        2.97      6.46 o 
   7   3   3        0.01       -2.97      7.16 o 
  -9   4   3       41.45       25.84     11.17 o 
  -8   4   3       13.18        8.73      7.51 o 
  -7   4   3      158.93      177.18     19.20 o 
  -6   4   3      364.97      415.74     15.08 o 
  -5   4   3        2.73        0.17      2.79 o 
  -4   4   3      249.49      265.16     15.19 o 
  -3   4   3      163.96      188.70     12.74 o 
  -2   4   3       16.20       30.37      6.28 o 
  -1   4   3      324.39      351.87     23.48 o 
   0   4   3      186.95      162.44      8.82 o 
   1   4   3        0.70       -1.12      1.42 o 
   2   4   3       37.19       29.35      4.81 o 
   3   4   3        2.03        3.62      2.79 o 
   4   4   3       60.83       68.08     13.62 o 
   5   4   3        0.14       -1.57      6.46 o 
   6   4   3        0.48        8.03      8.90 o 
  -9   5   3        8.82        1.05      8.38 o 
  -8   5   3       90.38      100.90     16.93 o 
  -7   5   3        5.01       -1.57      5.94 o 
  -6   5   3      198.04      204.76     14.49 o 
  -5   5   3       89.01       86.23     10.65 o 
  -4   5   3        1.16        0.52      2.97 o 
  -3   5   3       29.47        6.81      3.84 o 
  -2   5   3      193.34      199.77     10.18 o 
  -1   5   3      529.73      613.60     18.08 o 
   0   5   3        6.32        2.27      2.22 o 
   1   5   3       55.01       63.35     12.74 o 
   2   5   3      398.56      434.72     15.93 o 
   3   5   3        0.37       -2.27      5.76 o 
   4   5   3        0.47       -1.75      6.28 o 
   5   5   3        7.32        5.76      8.03 o 
  -8   6   3        1.34       -0.35      7.16 o 
  -7   6   3        2.89        3.14      5.94 o 
  -6   6   3      149.05      155.89     15.19 o 
  -5   6   3       19.98       30.72      8.73 o 
  -4   6   3       42.37       53.24     10.12 o 
  -3   6   3        2.55        4.54      4.71 o 
  -2   6   3       22.56       12.46      5.24 o 
  -1   6   3        2.78       -0.70      2.22 o 
   0   6   3       10.89        3.63      3.55 o 
   1   6   3       45.42       50.27      7.43 o 
   2   6   3       39.68       56.09      7.94 o 
   3   6   3       14.96       15.71      9.43 o 
   4   6   3        2.41        1.40      7.86 o 
   5   6   3        0.45       -6.28      8.38 o 
  -6   7   3      154.42      161.30     16.93 o 
  -5   7   3      149.47      160.95     16.76 o 
  -4   7   3      181.54      199.35     18.33 o 
  -3   7   3       34.06       37.53      9.60 o 
  -2   7   3        0.46        1.40      3.20 o 
  -1   7   3      103.59      103.09      9.81 o 
   0   7   3       23.56       18.82      5.50 o 
   1   7   3        0.01       -3.83      3.45 o 
   2   7   3        7.80       11.79      4.94 o 
   3   7   3        2.65        4.89      9.08 o 
   4   7   3        3.01        4.71      9.95 o 
  -8   8   3       36.74       29.33     12.22 o 
  -7   8   3        3.72        0.87      7.51 o 
  -6   8   3        0.38       -5.76      4.89 o 
  -5   8   3        1.14        0.17      6.11 o 
  -4   8   3       16.10        8.73      7.16 o 
  -3   8   3      330.21      348.08     24.44 o 
  -2   8   3       98.21       98.31     10.42 o 
  -1   8   3        2.15       -0.74      3.80 o 
   0   8   3        7.60       13.32      5.74 o 
   1   8   3        0.12        0.59      4.53 o 
   2   8   3        2.49        6.10      5.24 o 
   3   8   3        1.92       -0.70      8.90 o 
  -7   9   3        1.43        9.78      8.03 o 
  -6   9   3        4.97       -3.49      6.46 o 
  -5   9   3       11.81       12.57      9.25 o 
  -4   9   3       19.64       35.61     11.35 o 
  -3   9   3        2.50        3.32      6.98 o 
  -2   9   3       86.84       99.99     11.35 o 
  -1   9   3        3.20        2.66      5.11 o 
   0   9   3       36.64       31.52     11.26 o 
   1   9   3        2.89        3.12      5.69 o 
  -6  10   3        1.75       -0.52      8.20 o 
  -5  10   3        4.01        2.79      9.08 o 
  -4  10   3        0.06        1.57      7.86 o 
  -3  10   3        2.33        2.44      6.81 o 
  -2  10   3       50.90       34.04     12.22 o 
  -1  10   3       30.87       50.80     13.79 o 
   0  10   3        0.68       -2.89     11.43 o 
  -4  11   3        0.62        5.59      9.08 o 
  -3  11   3        1.29       -0.35      8.38 o 
   0 -12   4       11.51        8.55      9.60 o 
   1 -12   4        1.51        6.28      7.86 o 
   2 -12   4        0.39        5.24      7.33 o 
   3 -12   4        2.70        1.22      8.38 o 
   4 -12   4        1.02        4.71      7.86 o 
   5 -12   4       10.47       -2.09      7.86 o 
   6 -12   4       11.85       14.14     10.30 o 
  -1 -11   4        0.33        4.71      7.51 o 
   0 -11   4       12.40       16.41      9.08 o 
   1 -11   4        2.70       -2.27      6.11 o 
   2 -11   4        5.96       12.92      7.68 o 
   3 -11   4        0.71       -5.41      6.63 o 
   4 -11   4       30.51       35.26     11.00 o 
   5 -11   4       41.35       28.10     11.00 o 
   6 -11   4        3.62       -0.06      4.47 o 
   7 -11   4        0.16       -2.27      6.63 o 
  -2 -10   4        2.22       -5.59      6.46 o 
  -1 -10   4       42.13       46.43     11.70 o 
   0 -10   4       43.35       28.63      9.95 o 
   1 -10   4      132.59      153.97     17.81 o 
   2 -10   4       12.51       37.53     10.47 o 
   3 -10   4        1.04       -1.22      6.28 o 
   4 -10   4       15.46       15.75      5.37 o 
   5 -10   4       18.14        7.39      4.85 o 
   6 -10   4        4.77        3.61      4.42 o 
   7 -10   4        4.86        2.44      6.98 o 
   8 -10   4        1.74        6.98      7.86 o 
  -4  -9   4        0.62       -1.75     10.12 o 
  -3  -9   4        3.42       -8.20      6.11 o 
  -2  -9   4       89.48       55.51     11.87 o 
  -1  -9   4       26.60       29.50      8.90 o 
   0  -9   4       19.84       18.85      7.51 o 
   1  -9   4      409.74      473.42     25.31 o 
   2  -9   4       51.43       51.78     18.59 o 
   3  -9   4      202.28      169.18     19.29 o 
   4  -9   4        4.89        0.81      3.20 o 
   5  -9   4       37.51       29.72      6.17 o 
   6  -9   4      281.45      291.30     25.66 o 
   7  -9   4       30.47       25.31      9.95 o 
   8  -9   4       26.84       27.76     11.70 o 
  -5  -8   4        4.32        9.60     10.47 o 
  -4  -8   4       16.44       20.25     10.12 o 
  -3  -8   4       97.12      119.58     16.41 o 
  -2  -8   4       26.48       13.88      6.63 o 
  -1  -8   4       56.92       72.68      7.55 o 
   0  -8   4        9.12        9.60      5.06 o 
   1  -8   4        1.12        5.76      5.06 o 
   2  -8   4       13.07       14.20      4.06 o 
   3  -8   4       18.34       16.21      4.19 o 
   4  -8   4      116.14      135.98     10.17 o 
   5  -8   4        4.18        3.01      3.55 o 
   6  -8   4      219.49      211.06     13.25 o 
   7  -8   4        0.06       -4.36      5.41 o 
   8  -8   4        5.73        3.67      6.98 o 
   9  -8   4        5.47       -7.16      6.63 o 
  -5  -7   4        5.68       11.35      8.90 o 
  -4  -7   4        0.21        6.63      6.81 o 
  -3  -7   4       13.91       17.96      5.11 o 
  -2  -7   4       42.23       34.99      5.80 o 
  -1  -7   4        7.13        0.28      2.06 o 
   0  -7   4       78.31      151.52     13.79 o 
   1  -7   4      221.67      222.26     11.70 o 
   2  -7   4      437.75      545.20     17.09 o 
   3  -7   4      191.60      171.01     11.96 o 
   4  -7   4      112.61      121.35      9.51 o 
   5  -7   4      189.06      191.22     10.91 o 
   6  -7   4        3.32       -2.97      4.19 o 
   7  -7   4      209.02      129.70     18.68 o 
   8  -7   4      126.70      143.67     20.77 o 
   9  -7   4       11.87        6.11      8.55 o 
  -6  -6   4       10.26        0.00      9.43 o 
  -5  -6   4        2.35       -1.22      7.33 o 
  -4  -6   4        0.00        3.32      6.11 o 
  -3  -6   4        0.98        5.18      2.87 o 
  -2  -6   4       31.90       38.38      5.18 o 
  -1  -6   4       12.56        8.30      2.71 o 
   0  -6   4      155.35      139.36     33.34 o 
   1  -6   4       42.05       42.30      3.17 o 
   2  -6   4      327.98      350.52     13.01 o 
   3  -6   4       42.85       45.85      7.94 o 
   4  -6   4       99.37       85.61      7.30 o 
   5  -6   4       11.34        8.20      3.49 o 
   6  -6   4      571.52      569.95     31.25 o 
   7  -6   4      215.24      204.07     21.82 o 
   8  -6   4       91.94       73.32     15.89 o 
   9  -6   4       21.11       15.71     10.12 o 
  -7  -5   4        6.85        3.67      9.78 o 
  -6  -5   4       27.07       46.43     13.62 o 
  -5  -5   4        2.14       -7.33      4.89 o 
  -4  -5   4       29.98       19.03      7.68 o 
  -3  -5   4        5.48        3.61      3.05 o 
  -2  -5   4       24.36       26.78      4.25 o 
  -1  -5   4      925.53      991.55     20.28 o 
   0  -5   4      313.42      336.34      9.90 o 
   1  -5   4     2256.06     2341.20     26.54 o 
   2  -5   4       42.51       30.30      4.23 o 
   3  -5   4     2265.61     2331.82     36.97 o 
   4  -5   4      211.76      247.72     11.52 o 
   5  -5   4       22.08       32.42      4.67 o 
   6  -5   4       18.02       20.07      8.03 o 
   7  -5   4       68.34       75.76     15.01 o 
   8  -5   4       15.52        9.95      8.90 o 
   9  -5   4       12.13        3.84      8.38 o 
  -7  -4   4       15.40       16.93     10.82 o 
  -6  -4   4       42.71       37.53     11.17 o 
  -5  -4   4       24.17       24.44      8.20 o 
  -4  -4   4       29.07       20.25      7.51 o 
  -3  -4   4      153.03      173.79     12.83 o 
  -2  -4   4       11.17       17.76      3.26 o 
  -1  -4   4      170.54      172.88      7.34 o 
   0  -4   4      224.83      198.27      6.88 o 
   1  -4   4        3.59        0.11      0.91 o 
   2  -4   4       93.96       93.94      6.06 o 
   3  -4   4     2156.26     2279.26     26.51 o 
   4  -4   4        8.81        9.50      1.93 o 
   5  -4   4       92.41       93.72      7.52 o 
   6  -4   4      177.95      163.03     13.70 o 
   7  -4   4      372.27      398.26     17.57 o 
   8  -4   4        0.10        5.24      6.81 o 
   9  -4   4        8.03       -3.49      7.33 o 
  -8  -3   4       79.80      123.07     21.47 o 
  -7  -3   4        0.36        4.01      8.03 o 
  -6  -3   4        2.14        1.40      5.94 o 
  -5  -3   4       14.64       16.76      8.03 o 
  -4  -3   4       18.14       20.27      8.47 o 
  -3  -3   4        4.98        2.42      1.64 o 
  -2  -3   4      197.10      184.16      7.70 o 
  -1  -3   4     1389.19     1459.74     23.70 o 
   0  -3   4       72.63       42.59      5.41 o 
   1  -3   4       61.85       65.69      4.77 o 
   2  -3   4     1427.09     1381.51     17.42 o 
   3  -3   4      224.43      228.24      6.53 o 
   4  -3   4       23.49       20.44      3.26 o 
   5  -3   4      167.99      181.39     10.21 o 
   6  -3   4       72.83       72.71      9.25 o 
   7  -3   4       43.00       26.54      6.29 o 
   8  -3   4        5.41       -1.97      4.10 o 
   9  -3   4        8.08        5.65      6.12 o 
  -8  -2   4       64.57       64.24     15.36 o 
  -7  -2   4       32.12       31.95     10.65 o 
  -6  -2   4        9.00       15.54      7.86 o 
  -5  -2   4       34.83       24.26      8.20 o 
  -4  -2   4       91.76      100.10      6.58 o 
  -3  -2   4        9.38       10.25      2.60 o 
  -2  -2   4      841.43      784.01     16.30 o 
  -1  -2   4      218.11      235.84     10.65 o 
   0  -2   4     5915.58     5510.92     63.86 o 
   1  -2   4     2259.20     2158.96     23.84 o 
   2  -2   4       43.74       55.07      3.26 o 
   3  -2   4      128.18      125.15      6.88 o 
   4  -2   4      901.18      944.39     15.36 o 
   5  -2   4      145.15      166.92     10.49 o 
   6  -2   4      110.45      102.01      9.79 o 
   7  -2   4        0.54        1.50      4.28 o 
   8  -2   4       49.60       48.93     25.05 o 
  -8  -1   4       11.31        7.86      6.81 o 
  -7  -1   4      188.69      190.62     21.12 o 
  -6  -1   4       48.56       49.05     11.35 o 
  -5  -1   4       90.15       86.41     12.74 o 
  -4  -1   4      269.68      253.63      9.40 o 
  -3  -1   4      246.14      252.46      9.18 o 
  -2  -1   4      402.79      383.17     13.97 o 
  -1  -1   4     1531.14     1507.89     31.95 o 
   0  -1   4      187.78      159.79     10.56 o 
   1  -1   4     2700.37     2647.69     34.13 o 
   2  -1   4     3332.64     3174.17     33.58 o 
   3  -1   4       34.56       36.66      3.11 o 
   4  -1   4      192.75      201.27      6.39 o 
   5  -1   4       38.29       32.80      5.92 o 
   6  -1   4        3.71        8.02      4.49 o 
   7  -1   4        0.00        5.47      5.12 o 
   8  -1   4       23.36       22.95      7.32 o 
  -8   0   4        0.22        0.70      7.33 o 
  -7   0   4      167.49      172.12     19.90 o 
  -6   0   4        0.11        0.35      4.54 o 
  -5   0   4      170.73      162.17     16.23 o 
  -4   0   4       85.44       78.33      6.63 o 
  -3   0   4     1068.03     1126.99     27.41 o 
  -2   0   4     1801.09     1778.99     36.83 o 
  -1   0   4      892.23     1049.48     25.84 o 
   0   0   4    10094.84     9722.82    102.60 o 
   1   0   4     4245.85     4177.47     41.19 o 
   2   0   4      573.02      557.59     10.89 o 
   3   0   4      452.93      471.46     10.32 o 
   4   0   4      346.31      397.01     14.56 o 
   5   0   4      201.43      207.72     12.18 o 
   6   0   4       12.41        9.72      4.75 o 
   7   0   4        4.73        5.42      5.24 o 
   8   0   4        0.30       -5.59      6.81 o 
  -9   1   4        2.30       -4.54      7.86 o 
  -8   1   4       21.86       18.50      9.95 o 
  -7   1   4        8.72       11.00      8.03 o 
  -6   1   4       12.52        5.94      6.11 o 
  -5   1   4      295.69      341.29     12.05 o 
  -4   1   4       53.33       66.68      6.98 o 
  -3   1   4      138.00      105.44      8.55 o 
  -2   1   4      258.07      262.89     12.04 o 
  -1   1   4      762.52      691.80     20.60 o 
   0   1   4      566.62      546.11     13.11 o 
   1   1   4      149.15      147.26      6.76 o 
   2   1   4       42.47       46.86      4.42 o 
   3   1   4      644.42      647.38     13.14 o 
   4   1   4       77.89       78.09      7.63 o 
   5   1   4       95.01      109.04     11.17 o 
   6   1   4        5.22        4.08      4.98 o 
   7   1   4        9.32        3.32      7.86 o 
  -9   2   4       17.82        3.84      9.08 o 
  -8   2   4        8.58        7.68      8.73 o 
  -7   2   4       88.54       75.59     14.31 o 
  -6   2   4        2.39        1.40      4.89 o 
  -5   2   4        7.42        4.98      2.53 o 
  -4   2   4        1.34       -0.87      1.75 o 
  -3   2   4      780.51      874.22     26.01 o 
  -2   2   4     3280.04     3602.66     66.33 o 
  -1   2   4      576.61      531.91     13.84 o 
   0   2   4       59.69       44.95      4.52 o 
   1   2   4      605.78      587.32     10.80 o 
   2   2   4     1386.20     1532.78     21.75 o 
   3   2   4      104.01      108.93     12.74 o 
   4   2   4        0.17        0.70      4.71 o 
   5   2   4        5.56        2.09      5.94 o 
   6   2   4        8.11        3.14      6.63 o 
   7   2   4        0.06       -1.92      7.51 o 
  -9   3   4        3.85       -1.22      8.90 o 
  -8   3   4        0.90        2.97      7.16 o 
  -7   3   4       66.29       53.24     12.74 o 
  -6   3   4        5.73        7.33      6.28 o 
  -5   3   4        6.19       10.65      4.01 o 
  -4   3   4       41.08       44.51      7.33 o 
  -3   3   4      217.66      237.58     13.62 o 
  -2   3   4      559.79      567.33     21.65 o 
  -1   3   4      184.31      147.26      7.82 o 
   0   3   4     1250.78     1262.26     41.90 o 
   1   3   4     1115.46     1157.10     24.21 o 
   2   3   4      120.25      130.68      8.21 o 
   3   3   4       11.77        7.63      3.49 o 
   4   3   4        3.36        6.63      5.41 o 
   5   3   4        3.85        7.16      7.16 o 
   6   3   4        1.32        0.87      7.33 o 
  -9   4   4       18.15        9.60      9.08 o 
  -8   4   4        9.14        6.98      8.20 o 
  -7   4   4      409.44      454.57     28.98 o 
  -6   4   4        2.04        5.76      3.84 o 
  -5   4   4       72.12       73.49      9.60 o 
  -4   4   4      211.58      246.66     15.36 o 
  -3   4   4      219.43      224.49     14.66 o 
  -2   4   4     1222.05     1304.87     37.53 o 
  -1   4   4      264.04      266.92     11.35 o 
   0   4   4       99.14       76.55      7.06 o 
   1   4   4       29.00       24.91      8.99 o 
   2   4   4      151.23      167.41     10.65 o 
   3   4   4       14.43       13.09      7.68 o 
   4   4   4        0.97       -4.54      5.24 o 
   5   4   4        4.68       -0.17      7.16 o 
   6   4   4        0.28        7.16     10.12 o 
  -9   5   4       33.73       19.03     10.65 o 
  -8   5   4       10.35       13.44      8.90 o 
  -7   5   4        6.51       -2.62      5.76 o 
  -6   5   4      288.61      279.65     18.15 o 
  -5   5   4       44.28       39.63      8.55 o 
  -4   5   4      430.79      515.31     24.44 o 
  -3   5   4       10.70       -1.05      2.79 o 
  -2   5   4      826.17      860.03     22.70 o 
  -1   5   4      272.17      289.58     21.30 o 
   0   5   4        0.04        0.25      2.58 o 
   1   5   4        1.53        2.10      3.06 o 
   2   5   4       41.65       44.43      6.83 o 
   3   5   4       47.31       56.73     13.09 o 
   4   5   4        2.14        0.00      6.98 o 
   5   5   4        0.01       -5.24      8.20 o 
  -9   6   4       14.18       11.70     10.30 o 
  -8   6   4        0.85       -0.70      6.63 o 
  -6   6   4      168.68      174.22     16.58 o 
  -5   6   4        2.81        7.51      5.94 o 
  -4   6   4        0.33       -0.52      4.54 o 
  -3   6   4        9.16        6.28      5.41 o 
  -2   6   4        6.65        1.52      3.08 o 
  -1   6   4       75.52      100.81      9.31 o 
   0   6   4        0.83       -3.14      2.61 o 
   1   6   4       25.38       21.06      8.12 o 
   2   6   4        9.47       11.15      4.78 o 
   3   6   4        6.06        0.35      7.33 o 
   4   6   4        0.31        8.38      9.95 o 
  -6   7   4       10.27       19.55      8.20 o 
  -5   7   4        9.60       13.97      7.16 o 
  -4   7   4      139.16      151.17     16.93 o 
  -3   7   4       53.54       56.56     11.70 o 
  -2   7   4      110.65      121.12     10.80 o 
  -1   7   4      514.96      612.94     21.77 o 
   0   7   4        1.55        2.29      3.61 o 
   1   7   4       18.12        3.74      5.06 o 
   2   7   4        0.14       -0.71      3.91 o 
   3   7   4       25.06       32.29     13.09 o 
  -7   8   4       53.00       51.50     12.92 o 
  -6   8   4        0.15       -2.09      5.94 o 
  -5   8   4        6.67        8.20      7.86 o 
  -4   8   4      107.46      117.83     16.93 o 
  -3   8   4       10.63        8.90      6.81 o 
  -2   8   4        6.47        1.85      4.19 o 
  -1   8   4       73.63       85.78     10.61 o 
   0   8   4        6.83       -0.01      4.28 o 
   1   8   4        2.60        4.00      5.19 o 
   2   8   4        0.96        2.97      9.08 o 
  -7   9   4        7.54        5.94      9.43 o 
  -6   9   4       10.87       14.66     10.12 o 
  -5   9   4       52.83       60.22     14.14 o 
  -4   9   4        0.01       -2.27      6.81 o 
  -3   9   4       65.17       83.27     15.71 o 
  -2   9   4        5.41       11.54      5.61 o 
  -1   9   4       10.01       12.31      6.12 o 
   0   9   4       12.61        4.56      6.37 o 
   1   9   4        0.57        5.98      5.81 o 
  -6  10   4       17.36       17.11     11.17 o 
  -5  10   4        9.94       19.20     10.47 o 
  -4  10   4        0.70        4.54      7.68 o 
  -3  10   4        0.02       -0.52      7.51 o 
  -2  10   4        0.34       -2.62      6.98 o 
  -1  10   4       14.50       10.69     12.22 o 
   3 -13   5        1.09        5.94      9.43 o 
   0 -12   5        0.57        0.70      7.86 o 
   1 -12   5        0.54       -6.28      6.98 o 
   2 -12   5       15.10       22.69     10.30 o 
   3 -12   5       19.99       26.36     10.82 o 
   4 -12   5        0.01       -0.17      7.33 o 
   5 -12   5        3.54       -1.40      8.20 o 
   6 -12   5       10.47       12.04     10.65 o 
  -1 -11   5        0.68        6.63      8.38 o 
   0 -11   5        4.40        1.57      6.81 o 
   1 -11   5       20.92       15.71      8.90 o 
   2 -11   5       12.10        8.38      7.68 o 
   3 -11   5        4.29        3.32      6.98 o 
   4 -11   5        5.37       -3.67      6.46 o 
   5 -11   5       36.17       31.28      7.32 o 
   6 -11   5        0.48       -2.36      4.32 o 
   7 -11   5       27.41       25.31     11.35 o 
  -2 -10   5        0.05       -4.54      6.63 o 
  -1 -10   5        4.30        2.44      6.81 o 
   0 -10   5       16.55       15.36      7.68 o 
   1 -10   5        0.13        4.01      5.59 o 
   2 -10   5        9.47        4.83      3.62 o 
   3 -10   5       40.01       32.53      6.41 o 
   4 -10   5       26.54       19.56      5.84 o 
   5 -10   5       82.06       80.91      9.89 o 
   6 -10   5        0.42        0.22      4.26 o 
   7 -10   5        5.87        4.36      7.51 o 
   8 -10   5        0.11        4.54      8.38 o 
  -4  -9   5       29.22       52.54     15.54 o 
  -2  -9   5        1.03        1.40      5.59 o 
  -1  -9   5       36.77       57.43     11.52 o 
   0  -9   5       89.48       48.01     10.30 o 
   1  -9   5       41.94       34.74      9.43 o 
   2  -9   5       39.04       36.84      6.60 o 
   3  -9   5      100.73      109.35      9.94 o 
   4  -9   5        0.93       -0.82      3.15 o 
   5  -9   5      237.83      243.81     20.69 o 
   6  -9   5        0.84       -0.79      4.07 o 
   7  -9   5       26.86        9.95      8.55 o 
   8  -9   5        4.13       -1.40      6.98 o 
  -5  -8   5        0.56       -4.89      7.68 o 
  -4  -8   5        2.12       -1.75      6.98 o 
  -3  -8   5       25.62       16.84      5.57 o 
  -2  -8   5       81.69      101.00      9.50 o 
  -1  -8   5       65.68       65.81     11.52 o 
   0  -8   5        8.88        1.05      4.71 o 
   1  -8   5       52.32       63.89     11.00 o 
   2  -8   5      200.90      179.71     16.85 o 
   3  -8   5        7.07        2.13      2.68 o 
   4  -8   5       55.95       47.34     13.09 o 
   5  -8   5       42.47       46.87      7.15 o 
   6  -8   5        1.58       -0.52      4.89 o 
   7  -8   5        5.89        4.54      6.28 o 
   8  -8   5       18.94        6.98      9.95 o 
  -5  -7   5       21.22       37.36     11.87 o 
  -4  -7   5        7.05       -3.32      6.46 o 
  -3  -7   5       28.05       46.74      7.16 o 
  -2  -7   5      116.85      135.09     16.23 o 
  -1  -7   5        1.18        7.76      3.27 o 
   0  -7   5        6.26       11.06      2.79 o 
   1  -7   5        4.91        2.27      2.06 o 
   2  -7   5      245.08      150.30     13.62 o 
   3  -7   5      247.38      243.97     53.33 o 
   4  -7   5       60.71       49.96      6.71 o 
   5  -7   5      176.13      179.24     29.76 o 
   6  -7   5       16.18       11.87      7.33 o 
   7  -7   5       49.33       49.93     13.44 o 
   8  -7   5        4.99       -0.70      5.59 o 
   9  -7   5        3.96        5.06     10.82 o 
  -6  -6   5        0.43       -4.71      8.38 o 
  -5  -6   5       15.39       13.27      8.03 o 
  -4  -6   5        7.77       10.82      8.03 o 
  -3  -6   5       15.95       20.52      4.66 o 
  -2  -6   5       90.64      122.35      8.39 o 
  -1  -6   5        5.70        0.65      1.68 o 
   0  -6   5      273.93      281.76      9.77 o 
   1  -6   5        6.12        3.65      1.52 o 
   2  -6   5        0.01        0.98      1.71 o 
   3  -6   5      270.52      284.46     11.77 o 
   4  -6   5       10.73        3.37      2.40 o 
   5  -6   5       11.50        8.81      3.46 o 
   6  -6   5        9.92        5.24      5.76 o 
   7  -6   5        0.06       -1.05      6.28 o 
   8  -6   5       91.69       86.06     17.63 o 
   9  -6   5        8.62       19.03     11.52 o 
  -7  -5   5        3.61        4.89      9.60 o 
  -6  -5   5        0.02       -7.16      6.28 o 
  -5  -5   5        1.94       -1.05      5.76 o 
  -4  -5   5      253.35      299.55     21.47 o 
  -3  -5   5       41.53       66.32      6.63 o 
  -2  -5   5      824.54      917.29     21.25 o 
  -1  -5   5       66.45       74.10      6.20 o 
   0  -5   5      167.58      175.96      7.21 o 
   1  -5   5       58.79       53.93      2.98 o 
   2  -5   5      197.44      205.11      9.34 o 
   3  -5   5        6.44        3.84      1.45 o 
   4  -5   5        0.01        1.52      1.93 o 
   5  -5   5      171.75      155.19     16.93 o 
   6  -5   5        4.40        3.84      5.76 o 
   7  -5   5        1.34        5.24      6.63 o 
   8  -5   5        2.79       -1.75      7.33 o 
   9  -5   5       34.13       25.66     12.57 o 
  -7  -4   5        0.71       -7.16      7.16 o 
  -6  -4   5       14.84       16.76      9.08 o 
  -5  -4   5      111.62      105.96     15.71 o 
  -4  -4   5       90.34       83.29      7.29 o 
  -3  -4   5      212.58      252.79     13.53 o 
  -2  -4   5        0.08        0.10      1.64 o 
  -1  -4   5        0.08       -0.12      1.22 o 
   0  -4   5      473.44      475.17     11.74 o 
   1  -4   5      448.72      407.33     12.55 o 
   2  -4   5      278.10      230.19      8.20 o 
   3  -4   5      541.06      605.98     11.52 o 
   4  -4   5      569.14      586.51     12.34 o 
   5  -4   5       98.96      110.66     15.01 o 
   6  -4   5        1.95        1.69      2.97 o 
   7  -4   5        1.80        2.27      5.59 o 
   8  -4   5       26.15       19.03      9.95 o 
   9  -4   5        0.52        8.20      9.43 o 
  -7  -3   5        3.14       -0.87      8.03 o 
  -6  -3   5        1.98       -4.89      5.06 o 
  -5  -3   5       16.43       12.04      7.51 o 
  -4  -3   5      546.23      622.14     17.14 o 
  -3  -3   5       95.59       94.41      6.67 o 
  -2  -3   5      115.83      108.97      6.69 o 
  -1  -3   5      360.37      310.24      9.81 o 
   0  -3   5     1090.16      887.31     24.44 o 
   1  -3   5      127.18      140.15      6.78 o 
   2  -3   5       99.99       90.23      4.23 o 
   3  -3   5       59.03       54.47      4.73 o 
   4  -3   5       33.35       29.95      3.19 o 
   5  -3   5       12.21       15.44      4.32 o 
   6  -3   5        0.04        0.75      3.39 o 
   7  -3   5       15.54        8.12      5.19 o 
   8  -3   5       26.73       28.85     15.80 o 
  -8  -2   5       21.52       28.10     11.35 o 
  -7  -2   5        1.92        3.14      7.86 o 
  -6  -2   5        7.26        0.35      5.94 o 
  -5  -2   5        4.77        6.46      6.11 o 
  -4  -2   5     1002.48     1004.92     21.75 o 
  -3  -2   5      105.56       96.27      6.81 o 
  -2  -2   5     1239.29     1191.72     22.24 o 
  -1  -2   5        5.47        9.78      3.14 o 
   0  -2   5     1466.42     1469.83     33.69 o 
   1  -2   5      631.01      564.51     10.70 o 
   2  -2   5       24.96       27.94      2.84 o 
   3  -2   5      269.12      253.99     10.29 o 
   4  -2   5       27.62       28.97      3.14 o 
   5  -2   5        1.08       -2.84      2.19 o 
   6  -2   5        2.68       -0.69      3.84 o 
   7  -2   5        0.02       -5.27      3.52 o 
   8  -2   5        0.73       -2.54      8.20 o 
  -8  -1   5        4.97        3.14      7.86 o 
  -7  -1   5       42.64       33.87     11.70 o 
  -6  -1   5        2.66        2.62      6.28 o 
  -5  -1   5       52.73       63.19     11.87 o 
  -4  -1   5      719.43      680.79     17.56 o 
  -3  -1   5       90.56       85.77      6.25 o 
  -2  -1   5      584.34      578.86     19.38 o 
  -1  -1   5     2544.44     2372.68     47.13 o 
   0  -1   5      111.38       89.73      7.51 o 
   1  -1   5       69.97       64.88      3.86 o 
   2  -1   5       52.59       69.94      4.29 o 
   3  -1   5      728.78      724.78     18.50 o 
   4  -1   5        7.04        4.74      3.32 o 
   5  -1   5        0.18        1.68      3.40 o 
   6  -1   5        0.12        2.57      5.32 o 
   7  -1   5        9.55        8.49      5.19 o 
   8  -1   5        5.57        1.70      5.76 o 
  -8   0   5       38.12       32.29     12.04 o 
  -7   0   5       17.14       12.92      8.20 o 
  -6   0   5      296.78      231.12     20.77 o 
  -5   0   5        3.27        0.35      2.45 o 
  -4   0   5       25.86       24.90      5.24 o 
  -3   0   5     3937.48     4087.78     71.92 o 
  -2   0   5     1286.81     1254.42     31.42 o 
  -1   0   5        0.00       -1.40      1.40 o 
   0   0   5      406.77      413.65     12.57 o 
   1   0   5      410.75      395.50     10.31 o 
   2   0   5     1298.25     1457.79     21.02 o 
   3   0   5      995.17     1025.83     23.26 o 
   4   0   5        6.38        3.08      3.49 o 
   5   0   5       14.50        9.60      6.02 o 
   6   0   5        0.86       -2.87      3.93 o 
   7   0   5        0.03       -0.70      6.63 o 
  -9   1   5        0.96       -2.27      8.55 o 
  -8   1   5       54.46       64.24     15.19 o 
  -7   1   5        0.03        0.35      5.94 o 
  -6   1   5        0.10       -0.87      4.54 o 
  -5   1   5       81.60       80.70      6.94 o 
  -4   1   5      307.18      282.45     14.49 o 
  -3   1   5      220.59      279.83     14.31 o 
  -2   1   5        0.48        1.40      1.92 o 
  -1   1   5     1801.38     1631.30     37.88 o 
   0   1   5      124.36      106.27      6.46 o 
   1   1   5        0.11        1.91      1.14 o 
   2   1   5      671.22      719.74     25.66 o 
   3   1   5      165.63      172.35     14.31 o 
   4   1   5      145.17      168.22     26.80 o 
   5   1   5       33.48       29.33      9.25 o 
   6   1   5       50.29       35.09     11.70 o 
   7   1   5        1.68        5.94      8.20 o 
  -9   2   5       21.51        0.87      8.38 o 
  -8   2   5        0.15       -1.05      6.98 o 
  -7   2   5        4.18        4.36      7.33 o 
  -6   2   5       26.73       40.67     10.65 o 
  -5   2   5      262.13      244.22     14.49 o 
  -4   2   5       87.90       89.55      9.25 o 
  -3   2   5      400.95      350.00     16.58 o 
  -2   2   5     4257.58     4284.51     78.38 o 
  -1   2   5      100.81      123.55      8.03 o 
   0   2   5       57.37       49.33      5.34 o 
   1   2   5      456.29      445.27      9.96 o 
   2   2   5        5.61        4.91      1.78 o 
   3   2   5       10.92        7.27      3.23 o 
   4   2   5        0.03        1.92      4.19 o 
   5   2   5        0.74       12.39      7.33 o 
   6   2   5        3.14        2.97      7.16 o 
   7   2   5       16.24       13.62     10.65 o 
  -9   3   5        0.35        4.19      9.25 o 
  -8   3   5       80.36      115.74     19.38 o 
  -7   3   5       24.08       29.33     10.30 o 
  -6   3   5       43.12       32.55      5.83 o 
  -5   3   5      122.32      131.45     11.52 o 
  -4   3   5      774.03      822.72     28.63 o 
  -3   3   5      199.39      226.24     14.49 o 
  -2   3   5     1194.33     1182.33     34.56 o 
  -1   3   5      131.04      163.22     11.70 o 
   0   3   5      565.88      594.23     17.14 o 
   1   3   5        0.03        0.79      1.77 o 
   2   3   5       33.33       33.43      5.33 o 
   3   3   5       17.30       19.31      4.74 o 
   4   3   5       15.84       17.46      7.68 o 
   5   3   5        0.25        7.16      6.63 o 
   6   3   5       20.93       15.01      9.95 o 
  -9   4   5       22.01       15.36     11.17 o 
  -8   4   5        2.20        2.97      7.68 o 
  -7   4   5       71.58       50.97     13.09 o 
  -6   4   5       60.74       57.08      9.43 o 
  -5   4   5      342.36      377.41     20.25 o 
  -4   4   5       22.71       23.22      6.46 o 
  -3   4   5      503.11      440.95     21.65 o 
  -2   4   5      212.22      197.96     15.19 o 
  -1   4   5      128.90      132.05     11.26 o 
   0   4   5       26.46       26.07      4.69 o 
   1   4   5       16.97       18.60      6.20 o 
   2   4   5        5.32        1.86      3.32 o 
   3   4   5       29.37       34.74     10.65 o 
   4   4   5        1.03       -1.22      6.46 o 
   5   4   5       14.16       11.35      8.55 o 
  -9   5   5       13.44       14.31     11.52 o 
  -8   5   5       25.36       17.98     10.30 o 
  -7   5   5      313.54      411.45     28.10 o 
  -6   5   5        0.67        1.75      4.36 o 
  -5   5   5      558.24      628.78     28.28 o 
  -4   5   5       11.52       20.07      6.81 o 
  -3   5   5      270.64      331.85     20.42 o 
  -2   5   5        0.19        0.81      2.93 o 
  -1   5   5      107.44      114.58      9.74 o 
   0   5   5      132.57      157.13     16.76 o 
   1   5   5        0.14       -1.68      3.20 o 
   2   5   5        0.27        0.24      3.36 o 
   3   5   5       51.70       39.10     11.87 o 
   4   5   5        5.87        2.09      8.90 o 
   5   5   5        2.08        4.71      8.20 o 
  -8   6   5       16.19       22.34     10.82 o 
  -6   6   5       57.05       48.69      7.77 o 
  -5   6   5       68.74       84.31     13.27 o 
  -4   6   5       25.93       30.20      8.73 o 
  -3   6   5      101.69       89.55     13.44 o 
  -2   6   5       15.07       14.09      6.81 o 
  -1   6   5       50.66       73.62      8.89 o 
   0   6   5        0.48        4.03      3.73 o 
   1   6   5        0.80        3.78      4.44 o 
   2   6   5        0.00       -1.20      3.82 o 
   3   6   5       14.68       18.50      9.95 o 
   4   6   5       15.56        7.86     10.12 o 
  -8   7   5       46.41       54.81     14.31 o 
  -7   7   5       49.55       57.08     12.04 o 
  -6   7   5        2.12       -0.52      6.11 o 
  -5   7   5       84.43      107.71     15.89 o 
  -4   7   5      620.77      720.60     34.91 o 
  -3   7   5        0.39        1.05      5.59 o 
  -2   7   5        0.39       -2.77      3.65 o 
  -1   7   5       20.31       22.77      6.28 o 
   0   7   5        0.12        2.55      4.67 o 
   1   7   5        1.89        1.49      4.81 o 
   2   7   5        0.84        0.29      5.15 o 
   3   7   5        3.05        5.06      9.08 o 
  -7   8   5        1.50        4.54      7.68 o 
  -6   8   5      157.42      190.97     20.95 o 
  -5   8   5        0.17       -1.57      6.81 o 
  -4   8   5        3.17        2.09      6.98 o 
  -3   8   5       26.07       15.89      8.20 o 
  -2   8   5       80.68       84.73     35.00 o 
  -1   8   5        5.52        7.68      5.49 o 
   0   8   5        4.45        0.48      4.97 o 
   1   8   5        3.98       -0.65      4.97 o 
   2   8   5        2.39        0.70     10.30 o 
  -6   9   5       62.95       44.16     13.62 o 
  -5   9   5        5.08        9.25     10.30 o 
  -4   9   5       95.16      112.77     18.50 o 
  -3   9   5        0.75        4.19      7.33 o 
  -2   9   5       19.77       21.84      9.86 o 
  -1   9   5       22.99       16.33      7.08 o 
   0   9   5        0.36        0.36      5.61 o 
  -4  10   5       32.66       28.63     12.22 o 
  -3  10   5        5.47       -1.05      8.20 o 
   3 -13   6        0.00        3.49      8.73 o 
   4 -13   6       20.31       31.95     13.79 o 
   0 -12   6        0.03        8.38      9.25 o 
   1 -12   6       19.21       41.20     13.27 o 
   2 -12   6        0.28        4.71      8.20 o 
   3 -12   6        0.25       -4.19      6.98 o 
   4 -12   6        0.08        0.17      8.55 o 
   5 -12   6        4.08        6.46      8.38 o 
   6 -12   6        7.19        2.94      5.78 o 
  -2 -11   6        0.81        2.97      7.68 o 
  -1 -11   6        0.67       -1.57      6.98 o 
   0 -11   6        2.41       -4.54      5.94 o 
   1 -11   6       77.18       57.96     18.15 o 
   2 -11   6        3.30       10.65      7.68 o 
   3 -11   6        0.00        4.57      4.44 o 
   4 -11   6        2.36        0.71      4.10 o 
   5 -11   6       17.33        7.11      5.59 o 
   6 -11   6        0.59        6.30      5.41 o 
   7 -11   6        5.59       -0.87      7.16 o 
  -2 -10   6        1.59       11.00      8.03 o 
  -1 -10   6        0.60        3.84      6.28 o 
   0 -10   6        0.02        1.40      5.94 o 
   1 -10   6       58.66       40.15     10.82 o 
   2 -10   6      262.07      307.97     34.30 o 
   3 -10   6       16.03       12.88      5.94 o 
   4 -10   6        0.02       -0.31      3.52 o 
   5 -10   6       66.69       75.37      9.81 o 
   6 -10   6        7.08       17.19      6.54 o 
   7 -10   6       37.49       37.01     13.27 o 
   8 -10   6       12.10        3.14      9.08 o 
  -2  -9   6       11.01        9.43      7.16 o 
  -1  -9   6       24.03        6.81      6.28 o 
   0  -9   6       38.72       68.78     12.74 o 
   1  -9   6       41.29       25.31      8.73 o 
   2  -9   6      409.63      460.80     18.58 o 
   3  -9   6       56.59       49.12      7.48 o 
   4  -9   6       34.70       37.52      6.71 o 
   5  -9   6       86.61      109.95     10.66 o 
   6  -9   6       29.21        6.48      8.47 o 
   7  -9   6        5.16       -3.67      6.28 o 
   8  -9   6        3.50        9.95      8.38 o 
  -5  -8   6       14.06       18.15     10.82 o 
  -4  -8   6        5.95       -0.70      7.33 o 
  -3  -8   6        0.69       -2.52      3.70 o 
  -2  -8   6        3.70       12.31      4.69 o 
  -1  -8   6       36.51       49.75     10.47 o 
   0  -8   6       29.71       13.62      6.46 o 
   1  -8   6        2.84        2.44      4.54 o 
   2  -8   6        0.36        1.82      3.02 o 
   3  -8   6       16.77       16.11      6.20 o 
   4  -8   6        2.31        7.81      4.45 o 
   5  -8   6      122.31      163.71     11.95 o 
   6  -8   6        7.79        1.22      5.06 o 
   7  -8   6       38.82       33.69     12.39 o 
   8  -8   6       36.50       21.82     10.47 o 
  -5  -7   6        0.54        2.97      7.51 o 
  -4  -7   6       10.62       28.80      9.95 o 
  -3  -7   6        0.02       -4.30      3.75 o 
  -2  -7   6       39.33       20.97      6.98 o 
  -1  -7   6      259.21      308.91     12.43 o 
   0  -7   6      121.98      105.26     12.22 o 
   1  -7   6       27.06       58.30      9.78 o 
   2  -7   6      123.81       87.89     19.73 o 
   3  -7   6       38.91       39.79      6.06 o 
   4  -7   6       60.20       70.62     14.31 o 
   5  -7   6       19.13       22.19      4.94 o 
   6  -7   6        6.07       -2.27      4.54 o 
   7  -7   6      126.06      148.90     20.77 o 
   8  -7   6       91.28       96.71     19.73 o 
  -6  -6   6       14.49        7.86      9.95 o 
  -5  -6   6       61.82       97.93     16.23 o 
  -4  -6   6        3.87       -1.05      5.41 o 
  -3  -6   6       17.48       17.41      4.42 o 
  -2  -6   6      163.14      134.50      8.95 o 
  -1  -6   6        2.91        3.81      2.21 o 
   0  -6   6       22.72       19.26      3.39 o 
   1  -6   6      448.71      447.46     16.50 o 
   2  -6   6       67.89       73.36      7.13 o 
   3  -6   6      295.10      292.72     12.35 o 
   4  -6   6      149.58      156.51     13.01 o 
   5  -6   6       17.93       17.82      7.59 o 
   6  -6   6        1.32       -6.11      4.89 o 
   7  -6   6       23.22       10.12      8.38 o 
   8  -6   6        0.02        2.97      7.86 o 
  -7  -5   6        0.16       11.35      9.08 o 
  -6  -5   6        5.68        1.05      7.16 o 
  -5  -5   6      361.56      416.16     27.41 o 
  -4  -5   6       29.00       29.33      5.48 o 
  -3  -5   6       12.54        4.36      2.61 o 
  -2  -5   6       27.13       40.88      5.29 o 
  -1  -5   6      305.58      323.74     11.60 o 
   0  -5   6     1009.35     1105.51     20.96 o 
   1  -5   6       25.90       28.40      3.20 o 
   2  -5   6        9.47       13.42      3.33 o 
   3  -5   6        3.64       -1.52      1.92 o 
   4  -5   6       43.91       46.13      5.78 o 
   5  -5   6       20.67       14.66      6.98 o 
   6  -5   6      379.02      363.79     26.36 o 
   7  -5   6       31.77       31.25     11.87 o 
   8  -5   6       24.00       16.93     10.65 o 
  -7  -4   6        2.44       -5.24      6.63 o 
  -6  -4   6        7.36        5.06      7.86 o 
  -5  -4   6       58.56       42.42     11.35 o 
  -4  -4   6       29.10       30.78      5.36 o 
  -3  -4   6       24.75       27.49      4.36 o 
  -2  -4   6      598.86      669.50     17.43 o 
  -1  -4   6      825.08      927.26     19.99 o 
   0  -4   6      772.95      818.88     26.53 o 
   1  -4   6        5.20        6.27      2.45 o 
   2  -4   6      210.91      180.20      8.94 o 
   3  -4   6       10.62        8.25      2.46 o 
   4  -4   6       44.11       40.15      4.12 o 
   5  -4   6      120.45      109.86     10.47 o 
   6  -4   6       28.43       27.31      5.87 o 
   7  -4   6        5.11        3.84      7.68 o 
   8  -4   6        0.49       -1.92      8.03 o 
  -7  -3   6        1.17       -3.14      7.51 o 
  -6  -3   6        6.52        0.70      7.86 o 
  -5  -3   6      181.69      179.63     18.68 o 
  -4  -3   6      229.79      251.78     19.81 o 
  -3  -3   6      286.43      316.61     12.03 o 
  -2  -3   6      258.62      289.25     13.62 o 
  -1  -3   6       40.01       63.72      7.51 o 
   0  -3   6     1715.03     1736.04     40.50 o 
   1  -3   6       19.26       17.31      3.40 o 
   2  -3   6       18.35       15.57      2.36 o 
   3  -3   6       64.32       71.97      5.61 o 
   4  -3   6        0.20        0.23      1.40 o 
   5  -3   6        1.12        1.94      2.97 o 
   6  -3   6       51.79       56.42      8.20 o 
   7  -3   6       22.92       19.29      7.16 o 
   8  -3   6        0.09        5.59      8.20 o 
  -8  -2   6        4.46       -5.24      8.03 o 
  -7  -2   6       17.94       16.41      9.43 o 
  -6  -2   6      110.77      129.70     18.15 o 
  -5  -2   6       78.76       52.89     11.35 o 
  -4  -2   6      395.57      423.96     14.41 o 
  -3  -2   6      726.69      758.99     18.90 o 
  -2  -2   6        8.53       15.54      4.01 o 
  -1  -2   6       43.63       36.48      6.11 o 
   0  -2   6     1116.77     1240.46     32.29 o 
   1  -2   6      439.21      436.86     10.07 o 
   2  -2   6      207.63      232.44      9.03 o 
   3  -2   6        0.32        0.61      1.43 o 
   4  -2   6      199.70      223.98      7.84 o 
   5  -2   6      271.32      284.02     13.84 o 
   6  -2   6        4.08        4.70      4.02 o 
   7  -2   6        9.19       12.29      5.36 o 
   8  -2   6       15.86       26.71      8.12 o 
  -8  -1   6        3.88       -4.89      6.81 o 
  -7  -1   6      410.48      433.44     31.07 o 
  -6  -1   6      327.61      350.70     25.66 o 
  -5  -1   6       22.58       23.74      4.65 o 
  -4  -1   6      154.23      157.97      9.07 o 
  -3  -1   6     1215.36     1219.51     32.82 o 
  -2  -1   6        1.67        2.62      2.79 o 
  -1  -1   6       19.70       17.98      4.54 o 
   0  -1   6      340.52      356.11     15.36 o 
   1  -1   6       59.40       63.69      4.24 o 
   2  -1   6      156.39      161.24      9.60 o 
   3  -1   6        0.18        2.21      1.57 o 
   4  -1   6       18.35       17.92      4.02 o 
   5  -1   6       24.64       35.50      8.47 o 
   6  -1   6        2.84       -0.86      3.80 o 
   7  -1   6       20.28        6.46      9.51 o 
   8  -1   6        0.42        0.17      7.86 o 
  -8   0   6        0.27       -4.19      7.51 o 
  -7   0   6       96.91       95.66     16.93 o 
  -6   0   6       20.16       20.77      8.90 o 
  -5   0   6      480.59      492.39     16.39 o 
  -4   0   6      605.48      677.48     23.74 o 
  -3   0   6      748.15      811.55     26.01 o 
  -2   0   6       80.24       80.82      8.55 o 
   0   0   6      461.06      492.22     13.81 o 
   1   0   6     2206.08     2386.46     39.28 o 
   2   0   6       12.05       11.03      3.34 o 
   3   0   6       11.22        4.79      1.96 o 
   4   0   6      116.00      143.08     15.71 o 
   5   0   6      207.57      215.73     23.04 o 
   6   0   6       11.27       10.82      7.68 o 
   7   0   6        7.92        9.60      8.55 o 
  -8   1   6       15.00       34.39     12.04 o 
  -7   1   6       57.41       55.16     13.62 o 
  -6   1   6      137.27      135.29     17.46 o 
  -5   1   6      179.99      207.56     13.44 o 
  -4   1   6      368.82      342.50     17.28 o 
  -3   1   6      136.27      136.68     11.35 o 
  -2   1   6      304.06      320.33     16.41 o 
  -1   1   6      518.06      528.41     20.95 o 
   0   1   6      233.02      268.45     10.66 o 
   1   1   6      332.41      348.31      9.58 o 
   2   1   6        8.10        8.93      2.23 o 
   3   1   6      213.49      235.25     11.09 o 
   4   1   6       69.78       54.64     11.70 o 
   5   1   6       58.01       55.51     12.22 o 
   6   1   6        1.75        3.32      6.81 o 
   7   1   6        6.75        2.62      8.38 o 
  -9   2   6       13.46       24.61     13.79 o 
  -8   2   6       22.87       21.47     11.70 o 
  -7   2   6       37.08       39.28     12.04 o 
  -6   2   6      483.33      513.57     30.55 o 
  -5   2   6      377.35      403.77     19.90 o 
  -4   2   6        3.48       -2.97      2.27 o 
  -3   2   6      328.17      319.80     16.93 o 
  -2   2   6       85.74       68.78      8.73 o 
  -1   2   6      225.36      251.21     10.90 o 
   0   2   6       63.94       66.10      6.44 o 
   1   2   6      111.59       84.86     13.09 o 
   2   2   6      218.54      223.90     10.78 o 
   3   2   6       22.60       25.89      6.37 o 
   4   2   6        3.20        2.62      5.59 o 
   5   2   6       53.68       50.80     12.39 o 
   6   2   6       23.63        6.46      8.55 o 
  -9   3   6       20.18        8.03      9.78 o 
  -8   3   6       70.73       76.28     17.63 o 
  -7   3   6       72.04       83.44     16.41 o 
  -6   3   6        0.08        0.00      4.19 o 
  -5   3   6       61.14       53.59      8.90 o 
  -4   3   6      228.97      214.89     14.84 o 
  -3   3   6      143.67      141.75     12.92 o 
  -2   3   6       29.06       31.60      7.16 o 
  -1   3   6      160.74      158.01      9.91 o 
   0   3   6        5.97        2.26      2.42 o 
   1   3   6        0.54        2.57      2.93 o 
   2   3   6      117.22      116.90      9.23 o 
   3   3   6       15.75       20.42      8.20 o 
   4   3   6        3.21        5.59      6.98 o 
   5   3   6       23.02       25.31     10.82 o 
   6   3   6       16.62        3.67      8.90 o 
  -8   4   6       34.16       32.12     12.74 o 
  -7   4   6       10.76        7.86      6.63 o 
  -6   4   6      937.46     1013.52     36.31 o 
  -5   4   6      448.17      451.07     23.22 o 
  -4   4   6        0.01       -1.57      3.49 o 
  -3   4   6      274.40      321.90     19.73 o 
  -2   4   6      175.67      155.89     14.49 o 
  -1   4   6       47.20       45.15      6.66 o 
   0   4   6        7.71        4.36      3.40 o 
   1   4   6       21.64       15.33      6.81 o 
   2   4   6        1.39        2.94      3.57 o 
   3   4   6        4.33       11.35      7.51 o 
   4   4   6        2.13       10.65      8.20 o 
   5   4   6        1.18       -2.97      8.03 o 
  -8   5   6       50.57       84.84     17.81 o 
  -6   5   6       31.48       39.10      9.43 o 
  -5   5   6        3.66        2.09      4.54 o 
  -4   5   6       59.46       73.61      9.60 o 
  -3   5   6      285.64      338.83     21.30 o 
  -2   5   6       37.00       39.87     10.82 o 
  -1   5   6        7.24        5.18      3.89 o 
   0   5   6        2.27       -0.32      3.06 o 
   1   5   6        6.06        8.99      4.52 o 
   2   5   6        9.23        1.77      4.15 o 
   3   5   6        1.94       -4.19      7.51 o 
   4   5   6        5.42        6.63      9.25 o 
  -8   6   6       57.59       49.23     14.14 o 
  -6   6   6        0.03        3.14      5.76 o 
  -5   6   6      545.28      556.50     20.98 o 
  -4   6   6       41.68       55.16     12.22 o 
  -3   6   6        0.55        0.52      5.41 o 
  -2   6   6       16.09        6.37      4.74 o 
  -1   6   6       24.57       27.70     12.57 o 
   0   6   6        6.97        2.75      3.88 o 
   1   6   6        5.91        5.69      4.44 o 
   2   6   6        0.02       -3.25      3.88 o 
   3   6   6        0.46       -2.97      7.68 o 
  -7   7   6      170.11      190.62     19.90 o 
  -6   7   6       17.15       32.29     10.47 o 
  -5   7   6      147.72      128.48     17.63 o 
  -4   7   6        1.09        8.73      7.16 o 
  -3   7   6       81.74       70.87     13.97 o 
  -2   7   6        3.10        6.40      9.86 o 
  -1   7   6       71.34       70.25     10.82 o 
   0   7   6       45.32       56.28      9.31 o 
   1   7   6       21.64       17.52      6.39 o 
   2   7   6        3.47       14.84     11.00 o 
  -7   8   6       58.73       51.85     12.92 o 
  -6   8   6       32.09       15.19      9.95 o 
  -5   8   6        0.17       -0.87      7.86 o 
  -4   8   6       17.60       25.31     11.00 o 
  -3   8   6        1.32        3.84      7.51 o 
  -2   8   6        5.33        0.85      4.91 o 
  -1   8   6        1.19        4.53      5.71 o 
   0   8   6        4.51       -0.02      5.15 o 
   1   8   6        1.41       -5.44      4.84 o 
  -5   9   6        8.09       16.06     10.47 o 
  -4   9   6       21.53       15.19     10.47 o 
  -3   9   6       11.39        6.63      8.55 o 
  -2   9   6       64.89       79.84     26.53 o 
  -1   9   6       17.50       22.98      7.83 o 
   3 -13   7        0.19        0.70      8.38 o 
   0 -12   7        0.37        8.20      8.20 o 
   1 -12   7        0.62        4.89      7.68 o 
   2 -12   7        4.24        0.52      6.81 o 
   3 -12   7        8.43        2.27      7.86 o 
   4 -12   7        0.00       -2.78      6.55 o 
   5 -12   7        0.71       -0.73      4.99 o 
   6 -12   7        2.82       -0.52      5.36 o 
  -2 -11   7        0.02       -0.87      6.46 o 
  -1 -11   7        0.51        6.28      7.51 o 
   0 -11   7        2.33       -0.70      6.11 o 
   1 -11   7        0.50       -1.92      5.94 o 
   2 -11   7        2.97        2.44      6.46 o 
   3 -11   7       29.50       12.05      5.59 o 
   4 -11   7        0.32        1.51      4.25 o 
   5 -11   7        2.08        0.94      4.57 o 
   6 -11   7        3.52        4.10      5.36 o 
   7 -11   7        1.05        4.89      8.55 o 
  -2 -10   7        6.39       21.12      9.43 o 
  -1 -10   7        0.13       -3.14      5.59 o 
   0 -10   7        0.33        0.52      5.06 o 
   1 -10   7        3.87        2.09      6.46 o 
   2 -10   7        2.78        2.27      4.32 o 
   3 -10   7        0.92        0.50      3.89 o 
   4 -10   7        1.53        5.94      4.49 o 
   5 -10   7       20.45       13.33      5.45 o 
   6 -10   7       96.36       76.82     10.48 o 
   7 -10   7       15.80       10.65     10.12 o 
  -3  -9   7       22.74       33.69     10.12 o 
  -2  -9   7       69.69       71.92     13.27 o 
  -1  -9   7        2.70        3.49      6.46 o 
   0  -9   7       24.86       28.63      9.25 o 
   1  -9   7       59.35       57.78     11.87 o 
   2  -9   7      290.82      365.89     20.42 o 
   3  -9   7       19.07       12.08      5.15 o 
   4  -9   7        0.85       -0.79      3.58 o 
   5  -9   7       24.06       38.71     16.67 o 
   6  -9   7        1.30       -4.36      5.59 o 
   7  -9   7       13.53       27.93     12.39 o 
   8  -9   7       28.01        8.03      9.08 o 
  -5  -8   7        3.22        1.75     10.30 o 
  -4  -8   7        5.78        1.75      7.16 o 
  -3  -8   7       19.25        7.27      4.87 o 
  -2  -8   7       62.04       34.04      9.08 o 
  -1  -8   7       79.99       90.60     12.92 o 
   0  -8   7       26.43       14.49      5.94 o 
   1  -8   7       45.47       38.75      9.08 o 
   2  -8   7        1.89       -0.26      3.21 o 
   3  -8   7       28.05       27.26      5.78 o 
   4  -8   7        5.83       -4.06      2.71 o 
   5  -8   7        3.73        1.92      3.58 o 
   6  -8   7       31.95       17.81      9.25 o 
   7  -8   7      163.88      133.72     20.60 o 
   8  -8   7       27.06       27.41     11.00 o 
  -5  -7   7       18.82        5.24      8.38 o 
  -4  -7   7        1.58        7.51      6.63 o 
  -3  -7   7       38.84       16.97      5.12 o 
  -2  -7   7       97.08      114.24     16.23 o 
  -1  -7   7      495.37      557.79     17.25 o 
   0  -7   7       12.40        3.49      4.36 o 
   1  -7   7       59.59       66.90     11.08 o 
   2  -7   7        0.23        1.16      2.78 o 
   3  -7   7      263.69      277.21     20.25 o 
   4  -7   7      161.59      141.47     10.32 o 
   5  -7   7      272.09      300.13     14.36 o 
   6  -7   7       10.24       15.89      8.03 o 
   7  -7   7        5.62        5.76      7.51 o 
   8  -7   7       34.06       23.39     11.70 o 
  -6  -6   7        0.60       -0.70      7.86 o 
  -5  -6   7        3.06       -2.09      5.59 o 
  -4  -6   7       15.63       14.66      7.16 o 
  -3  -6   7       10.24        6.39      3.78 o 
  -2  -6   7        2.13        0.21      2.40 o 
  -1  -6   7       32.33       32.49      6.63 o 
   0  -6   7       61.86       59.25      6.28 o 
   1  -6   7       99.11       88.34      8.12 o 
   2  -6   7       10.12       21.64      4.49 o 
   3  -6   7      608.22      619.94     18.88 o 
   4  -6   7        2.59        1.26      2.43 o 
   5  -6   7       88.94       79.41     11.08 o 
   6  -6   7       32.94       22.00      9.25 o 
   8  -6   7       55.16       61.80     16.76 o 
  -6  -5   7        3.76       -4.01      6.81 o 
  -5  -5   7        0.92       -6.63      5.59 o 
  -4  -5   7        0.28        4.14      3.07 o 
  -3  -5   7       73.38       85.02      7.73 o 
  -2  -5   7        4.88        3.81      2.32 o 
  -1  -5   7      868.43     1011.06     22.32 o 
   0  -5   7       38.45       42.53      4.61 o 
   1  -5   7        0.55       -0.21      2.27 o 
   2  -5   7      139.40      126.73      8.70 o 
   3  -5   7      141.74      134.15      8.93 o 
   4  -5   7      499.29      524.48     19.55 o 
   5  -5   7      134.00      158.50     18.15 o 
   6  -5   7       35.72       33.87     11.17 o 
   7  -5   7       18.20        9.08      8.55 o 
   8  -5   7       11.52       11.87     10.82 o 
  -7  -4   7        0.52       -6.81      7.86 o 
  -6  -4   7        3.89        2.27      7.16 o 
  -5  -4   7       30.04       48.35     11.87 o 
  -4  -4   7       81.75       67.18      7.30 o 
  -3  -4   7       23.24       23.82      4.61 o 
  -2  -4   7       43.02       40.17      5.22 o 
  -1  -4   7      183.57      191.23      8.75 o 
   0  -4   7       77.53       71.40      8.55 o 
   1  -4   7      138.51      139.97      8.72 o 
   2  -4   7        0.89        0.64      1.24 o 
   3  -4   7      258.76      270.12      8.55 o 
   4  -4   7      881.97      931.22     17.60 o 
   5  -4   7        4.48        6.18      3.52 o 
   6  -4   7       54.69       34.74     11.00 o 
   7  -4   7       52.69       63.19     15.19 o 
   8  -4   7       34.10       36.48     13.62 o 
  -7  -3   7       13.91        9.78     10.30 o 
  -6  -3   7        7.44        9.25      8.55 o 
  -5  -3   7        1.40       -0.35      5.59 o 
  -4  -3   7       10.90        9.53      3.58 o 
  -3  -3   7      154.58      168.31      9.23 o 
  -2  -3   7      233.36      277.56     15.36 o 
  -1  -3   7      237.56      230.95     13.62 o 
   0  -3   7        0.12        0.87      2.62 o 
   1  -3   7      886.14      865.41     57.00 o 
   2  -3   7        1.59        1.73      1.50 o 
   3  -3   7      412.40      433.74     11.13 o 
   4  -3   7       24.67       24.86      7.14 o 
   5  -3   7       40.40       43.96      6.88 o 
   6  -3   7       99.32      109.34     11.78 o 
   7  -3   7        1.16       -2.07      4.82 o 
   8  -3   7        9.52        7.51      9.95 o 
  -8  -2   7        0.19       -4.01      8.55 o 
  -7  -2   7       57.32       32.64     12.57 o 
  -6  -2   7        0.02        1.40      5.94 o 
  -5  -2   7       24.95       30.90      9.60 o 
  -4  -2   7        5.52        3.67      3.49 o 
  -3  -2   7       29.60       22.87      5.76 o 
  -2  -2   7       38.67       36.31      6.63 o 
  -1  -2   7       63.78       62.84      8.03 o 
   0  -2   7     1021.34     1144.97     32.64 o 
   1  -2   7      272.53      253.58      8.28 o 
   2  -2   7      182.73      169.64     12.81 o 
   3  -2   7       56.18       73.80      5.34 o 
   4  -2   7      334.80      406.46     15.78 o 
   5  -2   7      309.71      337.41     15.69 o 
   6  -2   7        0.24       -1.34      3.86 o 
   7  -2   7       12.34       22.30      6.87 o 
   8  -2   7        0.06        6.45      6.71 o 
  -8  -1   7        1.01       -5.24      7.51 o 
  -7  -1   7       68.58       69.65     15.36 o 
  -6  -1   7       75.47       91.30     16.41 o 
  -5  -1   7      236.36      251.68     12.53 o 
  -4  -1   7       23.50       26.53      5.12 o 
  -3  -1   7      103.58       82.57      9.25 o 
  -2  -1   7       37.12       32.47      6.46 o 
  -1  -1   7       46.66       30.72      5.94 o 
   0  -1   7      111.94       82.22      8.73 o 
   1  -1   7      231.33      216.76     19.84 o 
   2  -1   7      131.40      149.99      8.03 o 
   3  -1   7      618.12      699.62     19.45 o 
   4  -1   7        5.60        4.03      3.93 o 
   5  -1   7       26.43       18.83      5.55 o 
   6  -1   7        5.87        7.78      5.11 o 
   7  -1   7        1.75       -4.71      6.28 o 
  -8   0   7        2.79       -8.20      6.98 o 
  -7   0   7       10.27       20.42      9.43 o 
  -6   0   7       30.86       22.87      9.60 o 
  -5   0   7      160.84      162.37     10.60 o 
  -4   0   7      290.84      280.87     15.89 o 
  -3   0   7       28.46       29.85      6.46 o 
  -2   0   7      215.32      225.19     13.97 o 
  -1   0   7      614.76      558.08     22.34 o 
   0   0   7        4.29        5.52      2.79 o 
   1   0   7      322.64      313.02      9.48 o 
   2   0   7      291.69      306.06      9.72 o 
   3   0   7      532.54      603.76     15.40 o 
   4   0   7       60.26       58.52      7.75 o 
   5   0   7      176.26      216.46     20.25 o 
   6   0   7       63.69       67.21     14.84 o 
   7   0   7        2.04        5.06      8.55 o 
  -8   1   7       18.68       23.57     11.70 o 
  -7   1   7      105.67       87.28     16.93 o 
  -6   1   7       22.89       16.58      7.86 o 
  -5   1   7       17.88       18.68      5.41 o 
  -4   1   7       83.99      100.55     11.00 o 
  -3   1   7       32.43       19.55      5.94 o 
  -2   1   7        0.47       -1.22      2.09 o 
  -1   1   7       77.39       84.14      9.95 o 
   0   1   7        0.69        2.42      2.09 o 
   1   1   7       26.84       19.40      5.30 o 
   2   1   7       71.05       74.96      5.57 o 
   3   1   7        0.12       -0.98      2.19 o 
   4   1   7      320.62      354.89     24.96 o 
   5   1   7      228.24      269.35     23.92 o 
   6   1   7        1.91        5.59      7.51 o 
  -8   2   7      100.12      138.43     22.87 o 
  -7   2   7       11.23       12.74      7.86 o 
  -6   2   7      294.70      292.57     18.15 o 
  -5   2   7        8.15        6.81      4.71 o 
  -4   2   7      384.56      376.19     20.25 o 
  -3   2   7      122.28      138.08     13.09 o 
  -2   2   7       58.81       74.36      9.78 o 
  -1   2   7        0.02        2.04      2.09 o 
   0   2   7       12.18       13.28      3.48 o 
   1   2   7       48.94       45.17      6.33 o 
   2   2   7        0.68        1.91      2.64 o 
   3   2   7        2.51        1.32      3.15 o 
   4   2   7       32.16       39.28     11.35 o 
   5   2   7        0.13       -3.32      6.98 o 
   6   2   7       20.18       14.66     10.30 o 
  -8   3   7       37.57       43.12     14.66 o 
  -7   3   7      139.99      114.86     18.85 o 
  -6   3   7        4.51        2.09      4.71 o 
  -5   3   7       67.57       71.05     11.00 o 
  -4   3   7       16.36       14.49      5.59 o 
  -3   3   7        5.46        0.00      3.67 o 
  -2   3   7      143.00      125.86     13.09 o 
  -1   3   7        2.17        2.03      3.08 o 
   0   3   7      147.36      159.58     10.83 o 
   1   3   7        9.88       14.49      4.56 o 
   2   3   7        8.33        4.27      3.68 o 
   3   3   7       27.16       22.17      9.25 o 
   4   3   7        3.36       13.27      8.20 o 
   5   3   7        0.51       -2.09      7.68 o 
  -8   4   7       37.78       11.00     10.65 o 
  -6   4   7       29.98       17.46      6.46 o 
  -5   4   7      246.53      229.73     18.15 o 
  -4   4   7       60.57       57.61     10.65 o 
  -3   4   7       71.80       61.27     10.82 o 
  -2   4   7        1.87       -3.67      3.14 o 
  -1   4   7       49.29       62.27      8.02 o 
   0   4   7        0.19       -2.64      2.76 o 
   1   4   7       15.52       24.24      5.57 o 
   2   4   7        0.16        0.81      3.46 o 
   3   4   7        0.12       -7.59      5.06 o 
   4   4   7       16.95       14.49      8.90 o 
  -8   5   7        9.81       12.92     11.00 o 
  -6   5   7      315.84      318.41     21.82 o 
  -5   5   7       38.68       36.83      9.25 o 
  -4   5   7       48.58       51.50     11.00 o 
  -3   5   7       62.01       86.23     13.62 o 
  -2   5   7       20.21       15.54      6.63 o 
  -1   5   7      168.31      209.47     13.87 o 
   0   5   7       40.45       22.62     10.30 o 
   1   5   7       12.91       13.45      6.37 o 
   2   5   7        3.79       -1.57      4.23 o 
   3   5   7        2.60        7.51      8.90 o 
   4   5   7        0.19       -2.62      8.55 o 
  -7   6   7       10.71       11.35      7.51 o 
  -6   6   7        5.77       10.12      6.98 o 
  -5   6   7        0.14       -5.06      4.71 o 
  -4   6   7       19.45       10.82      7.16 o 
  -3   6   7       51.99       22.52      9.43 o 
  -2   6   7        6.44        2.12      3.84 o 
  -1   6   7       22.33       13.56     10.04 o 
   0   6   7       27.02       12.15      5.26 o 
   1   6   7        2.96        0.06      4.23 o 
   2   6   7        8.08        1.05      8.55 o 
   3   6   7        1.23       -3.32      9.95 o 
  -7   7   7       27.54       27.58      9.08 o 
  -6   7   7       78.49       84.49     15.54 o 
  -5   7   7       17.19       10.65      8.20 o 
  -4   7   7        7.14        6.28      7.68 o 
  -3   7   7       36.26       33.17     10.82 o 
  -2   7   7       42.83       40.83     15.80 o 
  -1   7   7       13.14       16.76      6.63 o 
   0   7   7       37.74       35.54      8.25 o 
   1   7   7        0.01        0.77      5.07 o 
  -6   8   7        8.17        5.59      8.90 o 
  -5   8   7       11.33       14.49     10.12 o 
  -4   8   7        0.01       -9.95      7.33 o 
  -3   8   7        9.02        7.86      7.68 o 
  -2   8   7        4.89        1.32      5.48 o 
  -1   8   7        9.75       15.67      6.74 o 
   0   8   7       11.27       21.60      7.97 o 
   0 -12   8        6.97       11.17      9.43 o 
   1 -12   8        0.02       -2.62      6.63 o 
   2 -12   8        0.10       -0.87      7.16 o 
   3 -12   8        8.97        7.58      6.29 o 
   4 -12   8       27.36       27.43     11.00 o 
   5 -12   8        7.15        3.22      5.32 o 
   6 -12   8        7.29        4.28      5.86 o 
  -1 -11   8        3.47       -1.57      6.28 o 
   0 -11   8       10.00       16.23      8.38 o 
   1 -11   8       32.78       35.26     11.17 o 
   2 -11   8        1.11        4.89      6.81 o 
   3 -11   8        0.11        3.07      5.03 o 
   4 -11   8        5.48        4.62      4.99 o 
   5 -11   8        3.58        2.77      5.16 o 
   6 -11   8       12.42       21.09      6.83 o 
   7 -11   8        0.44        1.22      7.68 o 
  -2 -10   8        0.94       -3.49      6.63 o 
  -1 -10   8       48.86       66.86     13.44 o 
   0 -10   8        7.80        5.06      6.81 o 
   1 -10   8       16.85       33.69     10.82 o 
   2 -10   8      105.00      158.77     13.51 o 
   3 -10   8       16.08        6.77      5.17 o 
   4 -10   8        3.97        4.57      6.81 o 
   5 -10   8        0.61        6.09      5.09 o 
   6 -10   8        0.00        0.78      4.63 o 
   7 -10   8       24.88       37.01     12.57 o 
  -3  -9   8        2.46       13.27      6.46 o 
  -2  -9   8       38.27       37.36     10.82 o 
  -1  -9   8        0.00        5.41      6.28 o 
   0  -9   8       60.16       92.00     13.79 o 
   1  -9   8      167.82      149.25     16.58 o 
   2  -9   8       19.09       18.13      6.11 o 
   3  -9   8       15.47        8.88      4.44 o 
   4  -9   8        0.49        1.30      3.76 o 
   5  -9   8        0.20       -1.36      3.82 o 
   6  -9   8      161.91      220.30     24.79 o 
   7  -9   8        4.68       -0.87      6.46 o 
   8  -9   8       29.38       40.32     15.54 o 
  -4  -8   8        2.48       -5.24      6.63 o 
  -3  -8   8       11.81       11.52      6.81 o 
  -2  -8   8        0.33        0.52      5.06 o 
  -1  -8   8        3.81        2.44      5.41 o 
   1  -8   8       49.66       50.45     10.47 o 
   2  -8   8      172.11      244.22     21.47 o 
   3  -8   8        2.08        2.66      3.70 o 
   4  -8   8       91.73      105.81     10.27 o 
   5  -8   8        6.57       10.49      4.69 o 
   6  -8   8       31.63       44.69     13.62 o 
   7  -8   8       33.90       35.09     12.74 o 
   8  -8   8        0.14       -1.92      8.73 o 
  -5  -7   8       11.12        0.87      8.03 o 
  -4  -7   8        0.55       -2.44      6.63 o 
  -3  -7   8        9.05        9.69      4.63 o 
  -2  -7   8       34.68       37.87      6.29 o 
  -1  -7   8        2.34        3.49      4.71 o 
   0  -7   8        4.17       -0.52      4.01 o 
   1  -7   8       15.94       20.89      5.28 o 
   2  -7   8      441.16      503.38     18.76 o 
   3  -7   8       27.05       32.44     10.39 o 
   4  -7   8      325.21      341.86     28.63 o 
   5  -7   8      151.45      160.23     11.56 o 
   6  -7   8       54.18       67.56     15.71 o 
   7  -7   8        0.01       -6.63      6.98 o 
   8  -7   8        0.44        0.35      8.55 o 
  -6  -6   8        1.64       -2.62      9.08 o 
  -5  -6   8       47.38       28.63     10.82 o 
  -4  -6   8      115.34      132.90     10.73 o 
  -3  -6   8       30.76       36.82      6.81 o 
  -2  -6   8       19.58       15.13      5.06 o 
  -1  -6   8      108.80      122.24      8.45 o 
   0  -6   8       48.79       53.77      9.25 o 
   1  -6   8      224.29      272.52     13.11 o 
   2  -6   8        2.48        0.89      2.63 o 
   3  -6   8      102.47      103.66     13.35 o 
   4  -6   8       92.73       98.97     27.67 o 
   5  -6   8        0.19       -0.57      3.22 o 
   6  -6   8       27.87       21.30     10.47 o 
   7  -6   8       48.66       43.99     13.97 o 
   8  -6   8       12.14       11.70     10.65 o 
  -6  -5   8       10.22        2.97      8.55 o 
  -5  -5   8        4.21        3.32      7.51 o 
  -4  -5   8      428.65      436.65     17.22 o 
  -3  -5   8      170.37      178.78     10.90 o 
  -2  -5   8       30.37       24.09      6.02 o 
  -1  -5   8      580.34      650.83     18.10 o 
   0  -5   8       53.71       58.13      9.25 o 
   1  -5   8      118.61      117.59     32.56 o 
   2  -5   8      172.32      163.24     10.35 o 
   3  -5   8      317.76      331.09     17.72 o 
   4  -5   8      274.63      248.04     14.49 o 
   5  -5   8        0.66       -3.32      5.41 o 
   6  -5   8       69.54       69.30     15.01 o 
   7  -5   8       14.08        8.90      8.90 o 
   8  -5   8        5.18        7.51      9.78 o 
  -7  -4   8        4.71        1.92      9.25 o 
  -6  -4   8        6.50       13.97     10.12 o 
  -5  -4   8       12.03        2.79      6.81 o 
  -4  -4   8       41.86       54.70      7.05 o 
  -3  -4   8      115.83       99.20     11.70 o 
  -2  -4   8      122.35      129.23      8.70 o 
  -1  -4   8       26.29       24.09      5.76 o 
   0  -4   8       83.01      102.12     10.65 o 
   1  -4   8      110.57      105.56      8.17 o 
   2  -4   8      164.50      145.26      7.37 o 
   3  -4   8        1.29       -1.42      2.02 o 
   4  -4   8      877.05      929.55     18.41 o 
   5  -4   8       57.54       67.21     13.79 o 
   6  -4   8       31.64       31.25     11.00 o 
   7  -4   8       18.52       25.14     11.17 o 
   8  -4   8        9.55        2.62      8.90 o 
  -7  -3   8       10.39       20.60     11.52 o 
  -6  -3   8        0.48       -0.87      6.98 o 
  -5  -3   8       53.99       65.81     13.62 o 
  -4  -3   8       70.51       68.19      7.33 o 
  -3  -3   8        0.18        2.08      2.42 o 
  -2  -3   8      125.29      148.90     12.39 o 
  -1  -3   8        0.15       -0.87      2.79 o 
   0  -3   8     1092.29     1122.97     34.21 o 
   1  -3   8       84.71      119.93      8.42 o 
   2  -3   8      365.93      415.28     11.36 o 
   3  -3   8      156.09      152.82     18.82 o 
   4  -3   8        0.44       -1.87      1.86 o 
   5  -3   8       11.54       14.35      7.86 o 
   6  -3   8        8.93        4.46      4.52 o 
   7  -3   8        0.76        0.70      7.86 o 
  -7  -2   8       18.37        2.62      9.08 o 
  -6  -2   8        8.10       12.22      7.68 o 
  -5  -2   8       80.68       77.00      8.29 o 
  -4  -2   8       36.75       26.82      5.28 o 
  -3  -2   8       26.10       26.18      6.81 o 
  -2  -2   8      180.26      162.17     13.27 o 
  -1  -2   8       12.10        7.16      3.84 o 
   0  -2   8      284.66      293.09     16.41 o 
   1  -2   8      173.38      133.41      6.81 o 
   2  -2   8      111.45      107.10      6.38 o 
   3  -2   8        0.95        0.03      1.68 o 
   4  -2   8      368.18      430.70     16.88 o 
   5  -2   8      358.96      417.05     24.09 o 
   6  -2   8        6.20       10.71      5.67 o 
   7  -2   8       10.00       17.04      6.91 o 
  -8  -1   8        0.06       11.52     11.35 o 
  -7  -1   8       16.54       19.55     11.17 o 
  -6  -1   8      495.52      513.39     32.99 o 
  -5  -1   8      180.96      171.34     16.67 o 
  -4  -1   8      221.91      223.62     15.19 o 
  -3  -1   8       18.38       31.07      7.16 o 
  -2  -1   8        8.15        7.33      4.19 o 
  -1  -1   8      198.09      176.14     12.74 o 
   0  -1   8     1129.71     1144.97     34.21 o 
   1  -1   8      243.57      207.36      8.13 o 
   2  -1   8      165.85      167.12      7.95 o 
   3  -1   8       65.83       73.93      5.80 o 
   4  -1   8       24.56       25.32      5.94 o 
   5  -1   8       19.67       17.18      5.99 o 
   6  -1   8        0.35        1.57      6.81 o 
   7  -1   8        3.68        1.22      8.38 o 
  -8   0   8       55.26       69.30     17.63 o 
  -7   0   8       66.03       85.54     17.81 o 
  -6   0   8      157.47      174.74     21.30 o 
  -5   0   8       65.74       54.29      9.25 o 
  -4   0   8       25.64       26.71      6.98 o 
  -3   0   8        8.70        0.87      2.79 o 
  -2   0   8      566.25      571.35     24.09 o 
  -1   0   8        1.44        0.52      2.44 o 
   0   0   8      988.43     1018.29     23.93 o 
   1   0   8        0.12        1.50      1.68 o 
   2   0   8       49.17       37.15      4.49 o 
   3   0   8       69.46       65.20      5.87 o 
   4   0   8      173.27      218.73     19.55 o 
   5   0   8       45.99       38.75     11.52 o 
   6   0   8       63.28       76.11     16.06 o 
  -8   1   8        0.15       -1.57      8.90 o 
  -7   1   8       27.36       26.71     11.35 o 
  -6   1   8       15.77       13.27      7.68 o 
  -5   1   8      237.18      258.18     17.63 o 
  -4   1   8       29.35       39.28      8.55 o 
  -3   1   8       26.77       34.04      8.03 o 
  -2   1   8       71.29      125.51     12.92 o 
  -1   1   8       81.72       73.49     10.30 o 
   0   1   8      478.85      505.01     19.20 o 
   1   1   8      170.30      216.62     20.51 o 
   2   1   8       35.87       45.40     14.58 o 
   3   1   8       10.25       10.33      3.81 o 
   4   1   8        8.64       -0.35      5.24 o 
   5   1   8       46.87       50.62     13.62 o 
   6   1   8       36.35       37.36     13.97 o 
  -8   2   8        6.80        9.60     10.82 o 
  -7   2   8       60.89       52.89     14.49 o 
  -6   2   8       80.74       71.22     11.17 o 
  -5   2   8        9.27        4.54      4.36 o 
  -4   2   8        2.78        2.27      3.84 o 
  -3   2   8      134.69      158.16     15.01 o 
  -2   2   8      175.03      170.20     15.19 o 
  -1   2   8      413.90      455.49     16.89 o 
   0   2   8       74.70       80.88      8.42 o 
   1   2   8        4.07        0.77      3.32 o 
   2   2   8      353.09      378.78     16.34 o 
   3   2   8       28.92       40.15     11.70 o 
   4   2   8        1.83        1.05      6.11 o 
   5   2   8        5.09        8.38      8.38 o 
  -8   3   8        6.29        8.03      9.60 o 
  -7   3   8        1.86       -1.75      7.16 o 
  -6   3   8       20.50       12.04      6.46 o 
  -5   3   8        9.62       10.12      6.11 o 
  -4   3   8        9.32        8.20      5.76 o 
  -3   3   8       20.13       22.17      6.98 o 
  -2   3   8      118.66      110.15     12.92 o 
  -1   3   8      345.59      383.63     16.24 o 
   0   3   8        0.24        2.89      3.27 o 
   1   3   8       37.96       34.16      6.33 o 
   2   3   8       11.67        8.43      4.20 o 
   3   3   8        2.28        0.35      6.28 o 
   4   3   8        8.36       22.34      9.95 o 
   5   3   8        1.95        7.51      9.78 o 
  -8   4   8       32.27       38.40     13.62 o 
  -6   4   8       21.65       14.31      7.16 o 
  -5   4   8       62.30       48.35     10.82 o 
  -4   4   8        0.21        4.36      5.24 o 
  -3   4   8        1.46        0.17      3.84 o 
  -2   4   8      290.72      296.06     20.42 o 
  -1   4   8       57.56       58.40      8.30 o 
   0   4   8       51.16       69.06     14.14 o 
   1   4   8       60.45       60.19      8.52 o 
   2   4   8       12.01       11.67      5.07 o 
   3   4   8        3.67        0.17      7.51 o 
   4   4   8        0.68       -4.54      7.16 o 
  -6   5   8       94.80       93.22     14.49 o 
  -5   5   8       50.28       29.33      9.25 o 
  -4   5   8       93.64       97.93     14.49 o 
  -3   5   8        0.01       -2.27      3.84 o 
  -2   5   8       81.08       88.50     14.14 o 
  -1   5   8       42.98       53.43      9.60 o 
   0   5   8       83.58      100.37     11.15 o 
   1   5   8        0.25        1.51      4.12 o 
   2   5   8        0.40        3.18      4.51 o 
   3   5   8        0.19       -2.27      8.73 o 
  -7   6   8       38.32       32.99      9.78 o 
  -6   6   8        2.95       -2.97      5.06 o 
  -5   6   8       67.49       58.13     13.09 o 
  -4   6   8       33.43       12.92      7.86 o 
  -3   6   8        1.78        8.90      6.63 o 
  -2   6   8       27.62       18.85      8.90 o 
  -1   6   8       14.39       10.94      6.11 o 
   0   6   8       27.21       26.80      7.26 o 
   1   6   8        0.02        1.87      4.85 o 
   2   6   8        3.24        8.55     10.47 o 
  -6   7   8       15.89        3.67      7.16 o 
  -5   7   8        3.25       -2.97      6.28 o 
  -4   7   8       29.04       24.96     10.82 o 
  -3   7   8       24.52       28.98     10.47 o 
  -2   7   8        0.08       -2.97      5.41 o 
  -1   7   8       11.55       17.21      6.73 o 
   0   7   8      120.65      125.68     20.60 o 
  -4   8   8       49.65       46.09     13.97 o 
  -3   8   8       20.54       10.30      8.20 o 
  -2   8   8        7.29       16.41      9.25 o 
   0 -12   9        2.65       11.17      9.25 o 
   1 -12   9       11.51       18.33     10.12 o 
   2 -12   9        3.03        2.62      8.03 o 
   3 -12   9        2.00        4.06      9.51 o 
   4 -12   9        8.84        7.82      6.26 o 
   5 -12   9        0.24       -1.93      5.37 o 
  -1 -11   9        1.20       -6.81      6.98 o 
   0 -11   9        0.45        9.08      7.33 o 
   1 -11   9        2.12        7.68      7.33 o 
   2 -11   9       39.62       39.80     12.39 o 
   3 -11   9        1.48       -5.50      5.67 o 
   4 -11   9        0.44        2.82      5.00 o 
   5 -11   9        1.39        3.58      5.31 o 
   6 -11   9        0.71       -2.36      5.00 o 
  -3 -10   9        0.84        4.01      8.73 o 
  -2 -10   9        0.04       -1.22      7.16 o 
  -1 -10   9        2.79        3.32      6.81 o 
   0 -10   9        8.21        7.33      6.98 o 
   1 -10   9        0.09       -2.09      5.41 o 
   2 -10   9       37.41       20.77      8.55 o 
   3 -10   9       65.87       81.85     10.76 o 
   4 -10   9       13.30       22.78      6.98 o 
   5 -10   9        6.86       -0.94      6.11 o 
   6 -10   9        3.33       -0.17      6.63 o 
   7 -10   9       14.70       11.35      9.60 o 
  -3  -9   9        1.36        0.70      5.94 o 
  -2  -9   9       13.53        7.51      6.98 o 
  -1  -9   9       26.22       35.09     10.65 o 
   0  -9   9        3.65        4.19      5.59 o 
   1  -9   9       13.31       26.36      8.55 o 
   2  -9   9       21.53       14.76      5.37 o 
   3  -9   9      837.93     1017.29     30.07 o 
   4  -9   9      103.49       94.64     10.61 o 
   5  -9   9        7.90       -3.91      5.94 o 
   6  -9   9        1.65        1.05      6.46 o 
   7  -9   9       15.45       20.95     11.00 o 
  -3  -8   9       11.50        8.55      6.81 o 
  -2  -8   9        0.09       -1.75      4.71 o 
  -1  -8   9       52.06       92.87     13.97 o 
   0  -8   9      161.19      173.52     17.46 o 
   1  -8   9        2.29        1.92      4.89 o 
   2  -8   9      107.52       73.14      9.34 o 
   3  -8   9        0.17        0.56      3.48 o 
   4  -8   9        0.22       -2.09      3.02 o 
   5  -8   9       13.27       11.57      5.41 o 
   6  -8   9       17.00        7.16      7.86 o 
   7  -8   9        0.09       -2.44      8.55 o 
  -5  -7   9        1.88        1.57      8.55 o 
  -4  -7   9        4.70        6.46      7.33 o 
  -3  -7   9        0.27       -3.20      3.64 o 
  -2  -7   9       12.63       15.71      6.98 o 
  -1  -7   9       50.58       76.11     12.22 o 
   0  -7   9       53.70       16.23      6.63 o 
   1  -7   9       68.92       54.99     10.82 o 
   2  -7   9      301.55      355.37     16.35 o 
   3  -7   9      234.41      293.03     14.78 o 
   4  -7   9       31.86       28.17      9.78 o 
   5  -7   9        1.51       -1.80      4.36 o 
   6  -7   9        9.31       11.70      8.38 o 
   7  -7   9        0.19        6.81      9.78 o 
  -6  -6   9        4.51       -1.75      7.86 o 
  -5  -6   9        7.29        5.41      8.55 o 
  -4  -6   9       12.19       14.92      5.53 o 
  -3  -6   9       70.12       71.70      8.45 o 
  -2  -6   9       78.76       92.10      8.33 o 
  -1  -6   9        0.21        1.79      3.84 o 
   0  -6   9       32.73       30.03      7.68 o 
   1  -6   9       28.40       32.00      6.19 o 
   2  -6   9      133.76      145.48     11.20 o 
   3  -6   9      200.45      189.97     13.79 o 
   4  -6   9      307.91      313.92     14.72 o 
   5  -6   9       10.79        2.44      6.46 o 
   6  -6   9        0.08       -3.67      5.94 o 
   7  -6   9        0.35       -2.79      7.86 o 
  -6  -5   9        1.33       -0.17      9.08 o 
  -5  -5   9        6.64        0.35      6.81 o 
  -4  -5   9      209.25      231.52     32.03 o 
  -3  -5   9       28.38       54.85     13.97 o 
  -2  -5   9       52.65       45.14      7.94 o 
  -1  -5   9        1.61        1.14      2.58 o 
   0  -5   9        8.20       11.00      5.24 o 
   1  -5   9       30.98       34.84     10.47 o 
   2  -5   9      145.14      163.72     11.08 o 
   3  -5   9       24.67       21.11     10.12 o 
   4  -5   9       60.58       56.71      7.26 o 
   5  -5   9       54.98       40.32     11.70 o 
   6  -5   9       46.66       48.18     13.97 o 
   7  -5   9        9.83       13.44     10.30 o 
  -7  -4   9        0.49        3.32      9.95 o 
  -6  -4   9        1.52        0.52      7.86 o 
  -5  -4   9        0.46       10.82      8.03 o 
  -4  -4   9      269.43      258.13     13.75 o 
  -3  -4   9        1.49        2.01      3.29 o 
  -2  -4   9       29.92       23.78      8.73 o 
  -1  -4   9      360.97      414.07     21.30 o 
   0  -4   9       31.06       17.81      5.94 o 
   1  -4   9      554.21      576.05     18.86 o 
   2  -4   9       58.69       48.58      4.69 o 
   3  -4   9      145.18      149.43      7.86 o 
   4  -4   9      441.09      478.99     17.10 o 
   5  -4   9      108.61      151.00     19.20 o 
   6  -4   9       53.78       43.12     13.09 o 
   7  -4   9       23.40       18.85     11.17 o 
  -7  -3   9       39.19       29.15     12.92 o 
  -6  -3   9        4.01        6.98      8.03 o 
  -5  -3   9        0.01       -0.17      6.11 o 
  -4  -3   9       72.88       70.28     11.35 o 
  -3  -3   9      435.11      491.97     17.72 o 
  -2  -3   9       57.68       42.42      8.55 o 
  -1  -3   9       88.88       92.69     11.17 o 
   0  -3   9      166.90      161.82     13.97 o 
   1  -3   9       41.53       41.35      9.60 o 
   2  -3   9      340.48      347.45     11.00 o 
   3  -3   9        7.34       10.94      2.92 o 
   4  -3   9        0.05       -1.23      2.26 o 
   5  -3   9       11.83       11.16      5.24 o 
   6  -3   9       18.97       11.35      9.43 o 
   7  -3   9        1.14       -2.09      8.55 o 
  -7  -2   9        1.03       -4.71      8.38 o 
  -6  -2   9       10.42       12.39      9.60 o 
  -5  -2   9       71.60       80.80     10.04 o 
  -4  -2   9       93.85       72.42      8.26 o 
  -3  -2   9      299.26      315.79     19.20 o 
  -2  -2   9      661.15      645.19     27.23 o 
  -1  -2   9      105.68      121.67     12.39 o 
   0  -2   9        1.93        0.00      3.14 o 
   1  -2   9       46.10       33.89      4.98 o 
   2  -2   9       10.49        9.55      2.62 o 
   3  -2   9        0.03        1.58      2.07 o 
   4  -2   9      122.00      128.68     10.77 o 
   5  -2   9      132.71      132.76     11.90 o 
   6  -2   9        1.56       -6.08      4.52 o 
   7  -2   9        0.33       -2.44      8.73 o 
  -7  -1   9        0.45        3.67      8.73 o 
  -6  -1   9       16.77       17.28      9.78 o 
  -5  -1   9      158.94      149.99     11.66 o 
  -4  -1   9        4.06        0.17      4.01 o 
  -3  -1   9      108.54      120.45     12.92 o 
  -2  -1   9        2.12       -3.32      2.79 o 
  -1  -1   9      220.34      245.26     16.23 o 
   0  -1   9      398.86      386.49     20.07 o 
   1  -1   9        4.58        0.83      1.82 o 
   2  -1   9       29.81       25.79      4.02 o 
   3  -1   9      170.39      194.84      9.32 o 
   4  -1   9        1.49       -3.14      3.46 o 
   5  -1   9       22.47       31.07     10.30 o 
   6  -1   9        7.22        5.41      8.03 o 
  -8   0   9        0.45        5.76      9.78 o 
  -7   0   9       10.93        5.06      8.20 o 
  -6   0   9       56.31       50.97     13.09 o 
  -5   0   9        0.66        1.75      4.19 o 
  -4   0   9       98.36       91.30     11.87 o 
  -3   0   9      991.98     1068.51     37.01 o 
  -2   0   9      932.90      888.01     32.47 o 
  -1   0   9      277.18      265.34     17.11 o 
   0   0   9      220.52      256.12     12.34 o 
   1   0   9       86.67       96.91      8.62 o 
   2   0   9        1.96        0.14      2.85 o 
   3   0   9        8.77        6.17      3.71 o 
   4   0   9       54.94       43.82     11.35 o 
   5   0   9        0.06        5.76      7.33 o 
   6   0   9       30.63       38.23     12.92 o 
  -8   1   9        1.02       -2.09      9.78 o 
  -7   1   9       18.70       24.96     11.87 o 
  -6   1   9        0.43       -1.92      4.54 o 
  -5   1   9        6.16        8.38      5.76 o 
  -4   1   9      212.34      199.18     16.93 o 
  -3   1   9       16.40       37.71      9.08 o 
  -2   1   9        1.95       -1.57      3.32 o 
  -1   1   9       10.00        9.08      4.89 o 
   0   1   9      236.01      263.27     13.23 o 
   1   1   9      118.38      120.19      9.96 o 
   2   1   9      106.33      114.91     10.47 o 
   3   1   9       17.16       11.03      4.65 o 
   4   1   9       28.22       18.68      9.43 o 
   5   1   9        3.90       -3.14      6.81 o 
  -8   2   9        4.05        9.78     11.00 o 
  -7   2   9       15.63        7.86     10.12 o 
  -6   2   9        2.69        0.52      4.89 o 
  -5   2   9       10.97       14.14      6.46 o 
  -4   2   9      121.40      120.10     14.84 o 
  -3   2   9      199.21      176.31     16.58 o 
  -2   2   9      460.78      485.81     25.49 o 
  -1   2   9      770.82      817.66     33.52 o 
   0   2   9       38.02       31.17     11.43 o 
   1   2   9        0.42        0.22      3.23 o 
   2   2   9        4.10        4.66      3.85 o 
   3   2   9        4.03        2.97      7.33 o 
   4   2   9        0.03       -3.84      5.94 o 
   5   2   9       11.78       16.06     10.47 o 
  -6   3   9       35.07       17.28      6.81 o 
  -5   3   9       19.25       25.31      8.55 o 
  -4   3   9      254.54      253.82     20.77 o 
  -3   3   9       61.88       80.30     12.92 o 
  -2   3   9       20.29        5.24      4.89 o 
  -1   3   9      115.08      115.08     20.95 o 
   0   3   9       25.27       24.36      6.14 o 
   1   3   9       81.72       79.26     17.28 o 
   2   3   9        1.77        1.38      3.93 o 
   3   3   9        5.66        8.38      8.73 o 
   4   3   9        2.58       -3.49      8.55 o 
  -6   4   9        8.22        1.92      6.11 o 
  -5   4   9      275.56      321.02     23.39 o 
  -4   4   9       26.22       17.63      7.33 o 
  -3   4   9       26.91       28.10      8.55 o 
  -2   4   9        6.94        1.05      4.01 o 
  -1   4   9      157.81      157.33     12.85 o 
   0   4   9       37.69       27.72      6.58 o 
   1   4   9        4.49        4.52      4.26 o 
   2   4   9        0.33        2.93      4.53 o 
   3   4   9        0.22        3.32      8.90 o 
  -7   5   9       35.96       43.29     12.22 o 
  -6   5   9       31.28       20.77      8.55 o 
  -5   5   9       69.95       76.11     14.31 o 
  -4   5   9        0.15        0.87      5.41 o 
  -3   5   9      122.22      130.05     16.76 o 
  -2   5   9       20.01       21.65      8.38 o 
  -1   5   9      125.44      149.67     17.37 o 
   0   5   9       57.63       72.90     10.65 o 
   1   5   9       12.33        9.82      6.37 o 
   2   5   9        0.00       -6.11      8.90 o 
  -6   6   9        7.97        6.28      7.86 o 
  -5   6   9       17.08       11.87      8.03 o 
  -4   6   9       13.39       13.27      7.33 o 
  -3   6   9        0.30        0.52      4.71 o 
  -2   6   9       18.70       19.38      8.20 o 
  -1   6   9        0.07       -0.10      4.33 o 
   0   6   9        0.72       -1.62      4.78 o 
   1   6   9       10.00        7.60      6.17 o 
  -5   7   9        7.74       11.52      8.38 o 
  -4   7   9       28.49       23.04     10.12 o 
  -3   7   9        4.65        3.14      6.28 o 
  -2   7   9        1.17        0.87      6.46 o 
  -1   7   9        2.89       -3.54      6.72 o 
   1 -12  10        8.57       -1.75      7.68 o 
   2 -12  10       29.26       46.78     13.62 o 
   3 -12  10        0.03        0.35      8.73 o 
   4 -12  10        4.58       13.26      7.28 o 
   5 -12  10        2.33       -1.69      5.33 o 
  -1 -11  10        0.01       -3.84      6.81 o 
   0 -11  10        0.02       -3.32      6.98 o 
   1 -11  10        4.86       -5.06      5.41 o 
   2 -11  10      102.32      109.63     18.15 o 
   3 -11  10        9.48        5.93      5.85 o 
   4 -11  10        0.85        0.30      5.19 o 
   5 -11  10        0.23       -2.70      4.74 o 
   6 -11  10        0.24       -4.36      7.16 o 
  -2 -10  10        0.47        6.28      6.81 o 
  -1 -10  10        0.53        5.76      7.16 o 
   0 -10  10       12.36       23.57      9.60 o 
   1 -10  10       10.97        8.03      7.51 o 
   2 -10  10       33.00       40.15     11.70 o 
   3 -10  10       74.95      106.84     12.19 o 
   4 -10  10        0.49       -3.59      3.75 o 
   5 -10  10       15.53        9.70      5.67 o 
   6 -10  10       18.75       11.87      9.60 o 
  -3  -9  10        0.85        4.89      7.33 o 
  -2  -9  10       11.14        8.90      7.33 o 
  -1  -9  10        1.84        8.20      6.46 o 
   0  -9  10        0.86       -1.57      4.89 o 
   1  -9  10        1.46       -0.35      5.06 o 
   2  -9  10      190.45      181.96     28.10 o 
   3  -9  10       56.64       58.93     22.61 o 
   4  -9  10        9.14        9.30      4.85 o 
   5  -9  10        0.00        1.56      4.07 o 
   6  -9  10        3.75       -2.79      6.46 o 
   7  -9  10        0.18       -2.09      9.43 o 
  -3  -8  10        0.11        0.52      5.41 o 
  -2  -8  10       29.24       58.65     12.22 o 
  -1  -8  10       14.23       -2.79      4.71 o 
   0  -8  10       50.54       82.57     13.62 o 
   1  -8  10      422.30      491.40     27.23 o 
   2  -8  10      261.96      246.76     15.45 o 
   3  -8  10        3.77        9.89      5.41 o 
   4  -8  10       90.08       94.79     26.97 o 
   5  -8  10        2.32        2.15      4.07 o 
   6  -8  10        0.78        4.89      8.73 o 
   7  -8  10        1.36        2.09      8.55 o 
  -5  -7  10        9.97       -5.41      8.20 o 
  -4  -7  10       25.58       50.95      8.87 o 
  -3  -7  10        1.01       13.44      7.33 o 
  -2  -7  10       22.72        6.11      6.46 o 
  -1  -7  10        5.15        4.71      5.76 o 
   0  -7  10       16.07       28.10      8.55 o 
   1  -7  10       41.37       32.64      8.38 o 
   2  -7  10       99.96       98.85     10.41 o 
   3  -7  10      618.32      651.16     22.71 o 
   4  -7  10       19.46       22.11      5.94 o 
   5  -7  10        0.15        0.79      3.86 o 
   6  -7  10       12.35        8.90      8.73 o 
   7  -7  10       49.90       51.67     15.19 o 
  -5  -6  10       13.42        2.97      9.08 o 
  -4  -6  10       33.15       50.05     11.43 o 
  -3  -6  10       12.25       12.89      5.11 o 
  -2  -6  10        6.85        1.44      3.31 o 
  -1  -6  10       88.60      109.45     13.97 o 
   0  -6  10       42.04       36.13      9.08 o 
   1  -6  10       49.37       57.26     10.65 o 
   2  -6  10        0.42       -1.33      3.20 o 
   3  -6  10      430.74      421.34     17.65 o 
   4  -6  10       16.06        9.85      4.15 o 
   5  -6  10       13.38       25.66     10.30 o 
   6  -6  10        2.48        1.40      8.03 o 
   7  -6  10        4.31        1.57      9.43 o 
  -6  -5  10        1.00        4.89      9.60 o 
  -5  -5  10       52.46       52.19     14.84 o 
  -4  -5  10      151.66      185.60     14.23 o 
  -3  -5  10       20.71       10.58      4.74 o 
  -2  -5  10      150.74      195.95     11.85 o 
  -1  -5  10       78.19       63.89     10.65 o 
   0  -5  10      424.39      439.03     22.87 o 
   1  -5  10       43.76       40.43      8.20 o 
   2  -5  10       25.82       23.50      8.03 o 
   3  -5  10        0.00        0.60      3.35 o 
   4  -5  10      130.97      120.68     10.35 o 
   5  -5  10        2.31        2.27      7.33 o 
   6  -5  10       75.93       67.03     16.41 o 
   7  -5  10       22.73       30.90     14.84 o 
  -6  -4  10        5.39        4.71      9.43 o 
  -5  -4  10        0.13        8.55      7.86 o 
  -4  -4  10        0.58       12.29      4.85 o 
  -3  -4  10       16.54       18.03      6.20 o 
  -2  -4  10       83.38       72.27     11.52 o 
  -1  -4  10       44.23       45.74      9.25 o 
   0  -4  10      158.07      155.01     14.84 o 
   1  -4  10        8.67        2.56      3.19 o 
   2  -4  10        0.68        3.04      3.68 o 
   3  -4  10       18.34       15.65      4.97 o 
   4  -4  10       48.93       46.08      7.04 o 
   5  -4  10        0.44        0.00      6.28 o 
   6  -4  10        1.18        1.22      6.98 o 
   7  -4  10        3.60        6.11      8.90 o 
  -7  -3  10        0.02        9.25     10.30 o 
  -6  -3  10        1.61       -6.81      7.16 o 
  -5  -3  10        4.53        1.28      3.56 o 
  -4  -3  10       48.65       62.06     12.22 o 
  -3  -3  10      337.06      340.58     20.77 o 
  -2  -3  10      113.72      114.86     13.27 o 
  -1  -3  10      493.86      566.11     26.71 o 
   0  -3  10       68.71       50.10      9.60 o 
   1  -3  10      142.75      148.68     10.76 o 
   2  -3  10       30.79       31.76      4.60 o 
   3  -3  10        3.26        3.27      2.52 o 
   4  -3  10       27.13       16.26      5.57 o 
   5  -3  10        4.13        2.41      4.55 o 
   6  -3  10       20.41       33.17     12.22 o 
  -7  -2  10        0.66        2.27      9.43 o 
  -6  -2  10       10.14       16.76     10.30 o 
  -5  -2  10      171.68      216.95     14.01 o 
  -4  -2  10      164.52      171.60     16.41 o 
  -3  -2  10      243.96      240.90     18.50 o 
  -2  -2  10      103.29       80.82     11.87 o 
  -1  -2  10       86.85       89.55     12.04 o 
   0  -2  10       28.98       26.71      7.33 o 
   1  -2  10      422.72      448.68     16.22 o 
   2  -2  10        1.95        2.15      2.46 o 
   3  -2  10        2.56       -2.16      2.31 o 
   4  -2  10        1.18        0.69      4.12 o 
   5  -2  10        9.49        8.88      5.41 o 
   6  -2  10        0.12        5.24      7.68 o 
  -7  -1  10        9.88        7.51      9.25 o 
  -6  -1  10       33.27       32.64     11.87 o 
  -5  -1  10       95.50       82.57     12.39 o 
  -4  -1  10        9.67        9.78      5.76 o 
  -3  -1  10      431.64      431.17     23.74 o 
  -2  -1  10      154.45      132.49     14.49 o 
  -1  -1  10        2.05        5.24      4.89 o 
   0  -1  10       14.34       11.00      5.76 o 
   1  -1  10       15.72       12.51      4.19 o 
   2  -1  10       73.16       87.97      9.34 o 
   3  -1  10       14.69        8.36      4.00 o 
   4  -1  10       42.40       68.95     14.14 o 
   5  -1  10        6.42        4.71      7.33 o 
   6  -1  10        0.37        3.49      7.86 o 
  -7   0  10        0.52        2.27      8.90 o 
  -6   0  10       15.93       -1.75      6.81 o 
  -5   0  10        8.24       12.39      6.11 o 
  -4   0  10       90.68      103.87     13.44 o 
  -3   0  10      188.52      214.71     17.98 o 
  -2   0  10      622.74      654.97     29.33 o 
  -1   0  10      200.55      177.53     15.89 o 
   0   0  10        5.81        7.67      3.64 o 
   1   0  10      336.01      336.63     15.21 o 
   2   0  10        5.69        2.85      3.90 o 
   3   0  10       17.85       18.94      5.71 o 
   4   0  10       71.91       76.98     15.36 o 
   5   0  10        5.11       -3.14      7.33 o 
  -7   1  10       48.87       47.48     14.66 o 
  -6   1  10      116.48      113.82     14.84 o 
  -5   1  10        6.99        5.06      5.59 o 
  -4   1  10      408.82      359.95     22.52 o 
  -3   1  10        2.43        3.49      4.71 o 
  -2   1  10        1.97        1.05      4.19 o 
  -1   1  10       38.55       32.29      8.20 o 
   0   1  10       39.35       35.75      6.71 o 
   1   1  10        6.07        5.73      4.80 o 
   2   1  10       33.63       34.53      6.78 o 
   3   1  10        0.03        6.81      7.68 o 
   4   1  10        4.03        2.44      8.03 o 
   5   1  10       15.95       32.82     11.87 o 
  -7   2  10       22.93       42.24     13.97 o 
  -6   2  10      241.39      268.65     21.65 o 
  -5   2  10       47.71       44.51     10.82 o 
  -4   2  10       14.48        5.59      4.71 o 
  -3   2  10       74.85       48.88     11.00 o 
  -2   2  10      202.43      194.29     18.33 o 
  -1   2  10      327.38      325.04     21.65 o 
   0   2  10       64.63       88.02     21.56 o 
   1   2  10       21.60        7.15      7.16 o 
   2   2  10        7.78        2.88      4.15 o 
   3   2  10        2.02        6.98      8.38 o 
   4   2  10        2.68        0.17      8.03 o 
  -6   3  10       47.46       22.17      9.08 o 
  -5   3  10        9.09       13.62      7.68 o 
  -4   3  10       11.37        6.81      6.11 o 
  -3   3  10      108.70      121.67     15.71 o 
  -2   3  10       76.07       74.89     13.44 o 
  -1   3  10       75.82       82.62     10.14 o 
   0   3  10       21.64       16.37      5.58 o 
   1   3  10       14.91        7.38      5.32 o 
   2   3  10       10.52        9.35      5.15 o 
   3   3  10        0.10       -3.49      8.20 o 
  -6   4  10      120.96      178.23     20.42 o 
  -5   4  10       78.48      121.67     17.98 o 
  -4   4  10      100.46      104.39     16.06 o 
  -3   4  10        7.97        4.19      5.59 o 
  -2   4  10        6.76        9.25      6.11 o 
  -1   4  10       73.45       56.59      9.02 o 
   0   4  10       39.50       34.39      7.80 o 
   1   4  10       14.19       10.01      5.62 o 
   2   4  10        6.02        9.61      5.90 o 
  -6   5  10       22.68       14.49      8.03 o 
  -5   5  10       47.15       48.18     12.39 o 
  -4   5  10        0.60       -5.24      4.89 o 
  -3   5  10       81.90       93.04     15.54 o 
  -2   5  10        0.15       -1.92      4.71 o 
  -1   5  10      104.40      107.14     12.54 o 
   0   5  10        6.82        7.46      5.58 o 
   1   5  10        0.24        3.11      4.86 o 
  -5   6  10       69.06       57.61     13.79 o 
  -4   6  10       48.91       48.01     12.04 o 
  -3   6  10       13.19        6.98      7.51 o 
  -2   6  10       41.73       30.72     10.82 o 
  -1   6  10        3.57        3.59      5.00 o 
   1 -12  11       10.89       -1.22      8.20 o 
   2 -12  11       57.01       93.74     17.81 o 
   3 -12  11        0.41        2.97      8.38 o 
   4 -12  11        0.14       -7.91      5.54 o 
  -1 -11  11       19.27       10.12      8.55 o 
   0 -11  11        2.00       -1.92      7.51 o 
   1 -11  11        1.53       -3.14      6.46 o 
   2 -11  11       18.84       13.79      8.73 o 
   3 -11  11        1.30        4.29      5.87 o 
   4 -11  11       13.89       12.95      7.38 o 
   5 -11  11        2.71       -1.33      5.20 o 
  -2 -10  11        0.08       -4.89      7.51 o 
  -1 -10  11        2.88        7.33      8.03 o 
   0 -10  11        0.75        0.00      6.28 o 
   1 -10  11        0.99       -3.14      6.28 o 
   2 -10  11        0.88       -0.52      6.81 o 
   3 -10  11        0.92        7.31      5.59 o 
   4 -10  11       34.62       25.28      7.46 o 
   5 -10  11        2.95        2.14      4.92 o 
   6 -10  11        2.23        8.90      9.25 o 
  -3  -9  11        0.01        3.67      7.68 o 
  -2  -9  11        4.32        7.68      7.86 o 
  -1  -9  11        9.96        5.06      6.28 o 
   0  -9  11        0.10        2.27      5.94 o 
   1  -9  11        6.93        5.41      6.11 o 
   2  -9  11        3.36        4.77      4.92 o 
   3  -9  11        0.50        1.29      4.49 o 
   4  -9  11       37.29       14.95      6.09 o 
   5  -9  11        9.22       14.63      6.11 o 
   6  -9  11       19.31       10.12      9.25 o 
  -3  -8  11        1.72        5.41      6.81 o 
  -2  -8  11       19.01       13.27      7.33 o 
  -1  -8  11       64.63       46.09     10.82 o 
   0  -8  11       77.58       75.06     13.62 o 
   1  -8  11        5.79        9.08      6.46 o 
   2  -8  11        0.54        0.34      4.19 o 
   3  -8  11       93.41      117.83     15.36 o 
   4  -8  11       22.12       18.03      6.09 o 
   5  -8  11       35.70       35.28      7.46 o 
   6  -8  11       11.88        6.81      9.08 o 
  -4  -7  11       29.42       29.33      9.95 o 
  -3  -7  11        0.62       -0.70      5.41 o 
  -2  -7  11       19.02       26.01      8.90 o 
  -1  -7  11       13.17       10.12      6.28 o 
   0  -7  11       41.64       55.16     11.35 o 
   1  -7  11      145.85      159.38     17.11 o 
   2  -7  11       43.75       41.49      7.59 o 
   3  -7  11        0.93       -0.92      3.60 o 
   4  -7  11       19.96       14.62      5.15 o 
   5  -7  11        0.59       -4.19      5.59 o 
   6  -7  11       19.96       18.15     10.65 o 
   7  -7  11        2.90        5.41      9.95 o 
  -5  -6  11        6.68        0.87      7.68 o 
  -4  -6  11       20.46        1.53      4.59 o 
  -3  -6  11       50.16       60.13      8.70 o 
  -2  -6  11       96.52       88.45     12.57 o 
  -1  -6  11        1.08        0.35      5.24 o 
   0  -6  11        0.63        1.40      4.36 o 
   1  -6  11       16.87       18.68      7.51 o 
   2  -6  11        1.00       -0.62      3.50 o 
   3  -6  11        4.78       -2.40      3.61 o 
   4  -6  11        9.50        5.34      4.35 o 
   5  -6  11       83.27       92.69     17.28 o 
   6  -6  11       14.20        6.46      8.90 o 
   7  -6  11       17.05       15.54     11.70 o 
  -6  -5  11        1.09        2.09      8.73 o 
  -5  -5  11       29.15       45.39     12.74 o 
  -4  -5  11       18.85       20.62      6.26 o 
  -3  -5  11      520.98      593.62     37.79 o 
  -2  -5  11      101.27       99.92     26.53 o 
  -1  -5  11        0.02        0.52      4.01 o 
   0  -5  11       19.79       10.65      5.76 o 
   1  -5  11       14.82       28.80      8.20 o 
   2  -5  11        0.03       -2.56      3.02 o 
   3  -5  11       86.34       70.83      8.70 o 
   4  -5  11        4.35        0.73      3.90 o 
   5  -5  11        3.29       -2.09      6.28 o 
   6  -5  11       16.40        9.95      9.78 o 
  -6  -4  11        6.66        7.16      9.25 o 
  -5  -4  11        2.48       10.12      9.25 o 
  -4  -4  11       32.23       22.87      7.51 o 
  -3  -4  11      278.31      257.76     14.58 o 
  -2  -4  11       13.38       11.87      6.63 o 
  -1  -4  11       19.56       26.53      7.68 o 
   0  -4  11       51.34       41.55      9.43 o 
   1  -4  11       13.28       14.66      6.46 o 
   2  -4  11        0.22        3.70      3.69 o 
   3  -4  11        2.04        1.67      6.28 o 
   4  -4  11       16.97       20.95      5.55 o 
   5  -4  11       47.47       63.19     14.84 o 
   6  -4  11        0.52        1.05      7.86 o 
  -6  -3  11        0.85        9.43     10.12 o 
  -5  -3  11        1.25        6.12      4.97 o 
  -4  -3  11        3.98       -0.29      3.58 o 
  -3  -3  11       98.73      104.21     13.97 o 
  -2  -3  11      284.43      287.51     20.25 o 
  -1  -3  11       17.34       17.81      6.81 o 
   0  -3  11        7.60        5.24      5.24 o 
   1  -3  11        0.70        2.27      4.54 o 
   2  -3  11        0.06        0.58      2.62 o 
   3  -3  11       39.46       39.67      5.76 o 
   4  -3  11       85.82       98.91     18.68 o 
   5  -3  11        2.85        1.22      6.81 o 
  -7  -2  11        4.51        8.38     12.22 o 
  -6  -2  11        1.53       -6.98      8.03 o 
  -5  -2  11        1.47        0.72      4.36 o 
  -4  -2  11      182.52      187.66     18.15 o 
  -3  -2  11      620.14      660.73     31.25 o 
  -2  -2  11      100.35       95.66     13.44 o 
  -1  -2  11        2.14        0.87      4.19 o 
   0  -2  11        4.29        4.01      5.06 o 
   1  -2  11      173.00      160.95     15.89 o 
   2  -2  11       60.57       49.74      6.17 o 
   3  -2  11        9.56        9.49      4.47 o 
   4  -2  11        2.13       -2.97      5.76 o 
   5  -2  11        0.13        1.57      7.33 o 
  -7  -1  11        6.82        0.17      8.38 o 
  -6  -1  11       13.20        5.41      9.43 o 
  -5  -1  11       22.18       12.22      6.98 o 
  -4  -1  11      122.09       73.84     12.39 o 
  -3  -1  11      222.54      248.41     19.90 o 
  -2  -1  11      192.75      213.67     18.85 o 
  -1  -1  11       26.27       22.69      7.68 o 
   0  -1  11      164.40      159.20     16.23 o 
   1  -1  11        0.00       -1.52      3.45 o 
   2  -1  11        0.01        2.85      3.86 o 
   3  -1  11       41.92       52.08      8.15 o 
   4  -1  11       18.24       14.49      9.08 o 
   5  -1  11        0.10        3.14      8.73 o 
  -7   0  11       35.77       47.66     15.89 o 
  -6   0  11        0.47       -2.06      4.36 o 
  -5   0  11      226.02      256.96     21.12 o 
  -4   0  11        7.01        2.09      4.89 o 
  -3   0  11       44.03       32.99      8.90 o 
  -2   0  11     1028.54     1083.52     40.85 o 
  -1   0  11       61.44       45.21      9.95 o 
   0   0  11       19.54       28.63      8.38 o 
   1   0  11      277.81      327.93     16.03 o 
   2   0  11        1.50        4.38      4.32 o 
   3   0  11       33.41       29.25      8.90 o 
   4   0  11        0.34        1.75      7.68 o 
   5   0  11        0.13        9.43      8.55 o 
  -7   1  11       78.20       54.99     16.41 o 
  -6   1  11       19.71       22.17      8.38 o 
  -5   1  11        3.67        1.92      5.94 o 
  -4   1  11        1.72       -1.05      5.24 o 
  -3   1  11        1.16        1.57      4.54 o 
  -2   1  11       57.80       60.22     11.87 o 
  -1   1  11       28.01       21.65      7.33 o 
   0   1  11       14.14        5.62      4.69 o 
   1   1  11        1.81        2.49      3.88 o 
   2   1  11       22.86       23.86      6.19 o 
   3   1  11        8.61       13.44     10.12 o 
   4   1  11        6.79       11.00     10.30 o 
  -6   2  11        0.34        3.49      6.28 o 
  -5   2  11       37.79       30.72     10.30 o 
  -4   2  11       29.64       30.20      9.60 o 
  -3   2  11       11.82        5.94      4.89 o 
  -2   2  11       20.86       14.14      6.81 o 
  -1   2  11       61.02       59.35     12.22 o 
   0   2  11       42.41       31.46      7.04 o 
   1   2  11        0.28       -3.90      3.01 o 
   2   2  11        2.82        6.31      4.42 o 
   3   2  11       23.43       23.22     11.70 o 
  -6   3  11      145.89      153.09     18.85 o 
  -5   3  11       43.12       34.91     10.65 o 
  -4   3  11        0.04       -2.09      5.41 o 
  -3   3  11       20.03       18.68      7.68 o 
  -2   3  11       24.53       19.03      8.38 o 
  -1   3  11       13.70        1.92      6.11 o 
   0   3  11       10.65        5.24      6.37 o 
   1   3  11        0.01       -0.98      4.33 o 
   2   3  11        3.41        1.36      4.82 o 
  -6   4  11        8.13       11.87      8.38 o 
  -5   4  11        3.65        6.46      6.81 o 
  -4   4  11       89.49      107.18     17.81 o 
  -3   4  11       12.47       17.11      8.73 o 
  -2   4  11        2.58        3.14      6.98 o 
  -1   4  11        8.58        4.89      6.63 o 
   0   4  11       23.54       22.67     11.43 o 
   1   4  11        1.04        2.83      5.05 o 
  -5   5  11       11.25        3.14      7.33 o 
  -4   5  11       14.03        2.09      7.51 o 
  -3   5  11       50.38       59.70     14.14 o 
  -2   5  11       17.58       16.93      9.43 o 
  -1   5  11        0.04       -5.71      4.78 o 
   0   5  11       10.88       -0.45      5.62 o 
   0 -11  12        0.09        4.01      8.90 o 
   1 -11  12        0.01       -5.94      7.16 o 
   2 -11  12       15.71       22.00     11.00 o 
   3 -11  12       10.21        8.51      6.21 o 
   4 -11  12        7.32       21.24      7.90 o 
  -1 -10  12        8.44        9.08      8.03 o 
   0 -10  12        5.25        1.75      7.51 o 
   1 -10  12        6.23       -2.27      6.46 o 
   2 -10  12       69.01      108.58     17.63 o 
   3 -10  12       38.66       40.72     14.84 o 
   4 -10  12       26.21       22.50     10.12 o 
   5 -10  12        2.15        4.91      5.61 o 
  -3  -9  12        2.92       -0.70      7.16 o 
  -2  -9  12        3.19        1.75      6.81 o 
  -1  -9  12       39.54       62.14     13.44 o 
   0  -9  12        0.04       -3.14      6.11 o 
   1  -9  12       11.90        5.76      6.81 o 
   2  -9  12       16.67       12.74      7.68 o 
   3  -9  12       73.70       54.42      9.39 o 
   4  -9  12       34.30       48.84     16.50 o 
   5  -9  12        2.71        4.24      5.43 o 
   6  -9  12       44.75       50.45     16.06 o 
  -3  -8  12        9.68        2.97      7.16 o 
  -2  -8  12        7.95        4.71      7.33 o 
  -1  -8  12       12.26        6.11      6.81 o 
   0  -8  12       82.05       88.16     14.84 o 
   1  -8  12      174.56      171.95     18.85 o 
   2  -8  12        1.73       -1.95      3.88 o 
   3  -8  12       55.05       48.91     12.48 o 
   4  -8  12       96.43      108.04     11.95 o 
   5  -8  12        5.44        6.98      8.20 o 
   6  -8  12        0.02       -8.20      7.86 o 
  -4  -7  12       88.26       99.85     16.41 o 
  -3  -7  12        0.43        3.32      6.81 o 
  -2  -7  12        0.10        2.79      6.11 o 
  -1  -7  12       14.69       15.01      7.86 o 
   0  -7  12       30.70       29.33      9.78 o 
   1  -7  12        4.96       -0.52      4.89 o 
   2  -7  12       20.28       26.97      7.03 o 
   3  -7  12      116.21      126.20     12.92 o 
   4  -7  12        7.25        8.68      4.75 o 
   5  -7  12        0.10        2.79      7.86 o 
   6  -7  12       31.86       25.84     13.09 o 
  -5  -6  12        1.68        2.62     10.30 o 
  -4  -6  12       17.15        8.35      5.71 o 
  -3  -6  12       53.75       63.82     16.50 o 
  -2  -6  12        1.87        5.06      6.11 o 
  -1  -6  12       52.00       59.88     12.22 o 
   0  -6  12       30.29       24.96      8.73 o 
   1  -6  12        2.38        6.63      6.11 o 
   2  -6  12       37.24       33.29      7.25 o 
   3  -6  12        5.75        7.12      4.86 o 
   4  -6  12        5.74        6.17      5.50 o 
   5  -6  12       58.19       74.71     16.58 o 
   6  -6  12        2.62       -4.01      8.90 o 
  -5  -5  12        0.12        7.86      9.08 o 
  -4  -5  12      126.01      176.88     13.96 o 
  -3  -5  12      116.06      122.33     22.78 o 
  -2  -5  12       15.07       15.54      6.98 o 
  -1  -5  12      203.43      195.69     17.98 o 
   0  -5  12        8.32       13.27      6.81 o 
   1  -5  12        1.29        4.54      5.59 o 
   2  -5  12        8.15        3.60      3.98 o 
   3  -5  12      108.06      147.95     24.61 o 
   4  -5  12       32.13       41.67     18.42 o 
   5  -5  12       16.57       24.44     11.52 o 
   6  -5  12        1.85        2.62      8.90 o 
  -6  -4  12        4.61       11.87     11.17 o 
  -5  -4  12        4.54        2.19      4.91 o 
  -4  -4  12      125.61      131.05     11.98 o 
  -3  -4  12       15.96       23.92      8.90 o 
  -2  -4  12       20.26       20.95      7.86 o 
  -1  -4  12        6.60        2.97      4.89 o 
   0  -4  12        1.47        2.44      5.06 o 
   1  -4  12       11.94        9.95      5.94 o 
   2  -4  12      202.32      216.69     21.56 o 
   3  -4  12        1.95        2.44      4.61 o 
   4  -4  12        1.63        5.76      7.33 o 
   5  -4  12       33.09       27.76     11.70 o 
   6  -4  12        1.97       -5.06      9.25 o 
  -6  -3  12       13.46       21.65     12.92 o 
  -5  -3  12        2.66        2.31      4.97 o 
  -4  -3  12        0.09       -3.14      5.06 o 
  -3  -3  12       44.67       32.29      9.25 o 
  -2  -3  12       74.56       68.95     12.57 o 
  -1  -3  12       38.32       36.83      9.95 o 
   0  -3  12       28.98       29.33      8.90 o 
   1  -3  12      150.44      158.50     17.11 o 
   2  -3  12        9.16       10.08      3.97 o 
   3  -3  12       28.57       30.12      5.63 o 
   4  -3  12        7.58        4.71      7.33 o 
  -6  -2  12        9.63        0.52      9.43 o 
  -5  -2  12        0.64        0.58      4.84 o 
  -4  -2  12        2.82        1.05      5.94 o 
  -3  -2  12      199.15      218.55     19.90 o 
  -2  -2  12        0.01       -1.05      4.54 o 
  -1  -2  12        1.47        6.46      5.41 o 
   0  -2  12       12.63       14.49      6.98 o 
   1  -2  12      127.49      135.64     15.89 o 
   2  -2  12       51.73       64.04     16.58 o 
   3  -2  12       15.03        9.30      5.01 o 
   4  -2  12        6.18        8.55      7.16 o 
   5  -2  12       26.40       44.16     13.97 o 
  -6  -1  12       22.87       32.82     12.39 o 
  -5  -1  12        5.99       -0.52      5.94 o 
  -4  -1  12        9.60       23.39      9.08 o 
  -3  -1  12       57.60       44.51     10.65 o 
  -2  -1  12        7.15        1.40      4.89 o 
  -1  -1  12      140.89      169.68     17.98 o 
   0  -1  12      146.03      155.54     17.28 o 
   1  -1  12       15.85       20.04      6.00 o 
   2  -1  12        9.84        7.69      4.27 o 
   3  -1  12        9.33       10.87      5.53 o 
   4  -1  12        1.68       -0.70      8.03 o 
   5  -1  12        1.56       -5.76      7.68 o 
  -6   0  12        1.60       -5.06      5.59 o 
  -5   0  12        4.17        1.22      6.28 o 
  -4   0  12        4.12       -6.11      4.54 o 
  -3   0  12       23.27       27.93      8.73 o 
  -2   0  12       48.50       57.78     11.52 o 
  -1   0  12       45.56       49.05     11.17 o 
   0   0  12        8.81       15.19      7.33 o 
   1   0  12       54.47       41.77      7.54 o 
   2   0  12       40.30       36.15      7.59 o 
   3   0  12       32.52       27.76     11.35 o 
   4   0  12        1.21        9.78      9.60 o 
  -6   1  12        6.30       10.12      8.20 o 
  -5   1  12       69.71       67.56     13.27 o 
  -4   1  12        0.16        8.20      6.46 o 
  -3   1  12       13.39        2.62      5.94 o 
  -2   1  12       83.18       85.36     14.14 o 
  -1   1  12       98.74      111.37     15.71 o 
   0   1  12       12.41        5.24      5.59 o 
   1   1  12       30.73       42.41     10.82 o 
   2   1  12        0.99        5.78      5.36 o 
   3   1  12        7.19        0.70      8.38 o 
  -6   2  12       58.62       59.70     13.44 o 
  -5   2  12       48.12       42.77     11.87 o 
  -4   2  12        3.82        6.63      6.98 o 
  -3   2  12        7.03       18.15      8.03 o 
  -2   2  12       35.09       54.99     12.39 o 
  -1   2  12        0.09        2.97      6.11 o 
   0   2  12        1.63        0.74      4.30 o 
   1   2  12       26.67       13.12      5.94 o 
   2   2  12       13.71       16.98      6.66 o 
  -5   3  12        0.14        2.09      6.81 o 
  -4   3  12       17.76       13.79      7.16 o 
  -3   3  12       15.66        7.16      7.16 o 
  -2   3  12        0.17       -5.06      6.11 o 
  -1   3  12        8.18        1.92      6.28 o 
   0   3  12       10.13        6.87     14.14 o 
   1   3  12        1.83       -1.69      5.15 o 
  -5   4  12        4.96        1.75      7.68 o 
  -4   4  12       15.71        8.73      8.55 o 
  -3   4  12       40.85       27.23     11.00 o 
  -2   4  12       22.30        3.32      6.98 o 
  -1   4  12        9.04       14.14      8.73 o 
   0   4  12        0.38       -8.12      5.41 o 
   1 -11  13       11.04       16.76      9.95 o 
   2 -11  13        0.00        1.57      8.55 o 
   3 -11  13        7.22       16.06     10.30 o 
  -1 -10  13        0.88        1.57      7.86 o 
   0 -10  13        0.15       -3.49      7.16 o 
   1 -10  13        0.03        1.92      7.51 o 
   2 -10  13        1.49        1.57      7.68 o 
   3 -10  13        0.00        4.59      5.66 o 
   4 -10  13        0.37        0.34      5.43 o 
  -2  -9  13        0.84        2.79      7.51 o 
  -1  -9  13        0.51       -2.09      6.98 o 
   0  -9  13       36.46       67.56     14.49 o 
   1  -9  13        0.60       -1.22      6.98 o 
   2  -9  13        2.14        0.87      6.28 o 
   3  -9  13       53.70       56.10      9.91 o 
   4  -9  13        0.34        0.92      5.41 o 
   5  -9  13       10.28        8.86      6.42 o 
  -3  -8  13        4.50        6.28      8.55 o 
  -2  -8  13       19.44        6.11      8.03 o 
  -1  -8  13       16.89        6.81      7.51 o 
   0  -8  13       12.81       10.30      7.33 o 
   1  -8  13        0.13       11.00      7.68 o 
   2  -8  13       29.70       18.15      8.20 o 
   3  -8  13        8.05        5.09      5.39 o 
   4  -8  13        1.41        3.14      5.36 o 
   5  -8  13        5.23        8.38      9.43 o 
  -4  -7  13        9.89        6.98      8.20 o 
  -3  -7  13        2.94        4.71      7.51 o 
  -2  -7  13       14.18       13.79      8.55 o 
  -1  -7  13       39.28       45.39     12.57 o 
   0  -7  13       27.34       20.60      8.73 o 
   1  -7  13        5.02       10.47      7.86 o 
   2  -7  13       11.53        6.81      6.81 o 
   3  -7  13        0.02       -0.68      6.90 o 
   4  -7  13       46.55       38.42      8.07 o 
   5  -7  13        0.84        4.89      8.38 o 
  -4  -6  13        1.83       -0.35      5.86 o 
  -3  -6  13        4.20       -0.35      6.63 o 
  -2  -6  13       74.11       95.84     15.54 o 
  -1  -6  13       29.02       15.89      8.20 o 
   0  -6  13        0.28        0.87      5.76 o 
   1  -6  13       19.69       26.53      9.08 o 
   2  -6  13       62.00       74.39     10.31 o 
   3  -6  13        4.76       -1.92      5.76 o 
   4  -6  13      129.37      168.90     14.25 o 
   5  -6  13        0.09        0.87      9.25 o 
  -5  -5  13        0.05        1.40      9.95 o 
  -4  -5  13       26.24       17.69      6.84 o 
  -3  -5  13        0.57        4.72      4.52 o 
  -2  -5  13      112.19       95.14     14.49 o 
  -1  -5  13      112.54      116.09     15.71 o 
   0  -5  13      120.36      129.53     16.76 o 
   1  -5  13       93.34       96.53     14.84 o 
   2  -5  13        2.60       -1.90      4.19 o 
   3  -5  13        3.10        4.63      4.69 o 
   4  -5  13        7.31        7.05      4.94 o 
   5  -5  13        8.95        0.87      9.43 o 
  -5  -4  13       11.46       10.36      6.16 o 
  -4  -4  13       19.28       13.76      8.03 o 
  -3  -4  13        5.05        5.24      6.98 o 
  -2  -4  13        0.58       10.12      6.81 o 
  -1  -4  13      154.34      171.60     18.33 o 
   0  -4  13       30.83       14.31      7.33 o 
   1  -4  13      157.41      127.78     16.23 o 
   2  -4  13       45.40       43.86      8.08 o 
   3  -4  13        0.39       -2.87      4.27 o 
   4  -4  13       17.17       37.71     13.44 o 
   5  -4  13       22.40       16.58     11.00 o 
  -5  -3  13        3.13        1.79      5.57 o 
  -4  -3  13       49.27       58.30     12.92 o 
  -3  -3  13       10.44       14.84      7.86 o 
  -2  -3  13        0.28        2.79      5.59 o 
  -1  -3  13       38.08       50.27     11.35 o 
   0  -3  13       44.32       28.10      9.25 o 
   1  -3  13        1.35        5.94      6.81 o 
   2  -3  13       17.69       25.66      8.90 o 
   3  -3  13       16.82       15.32      9.34 o 
  -5  -2  13        6.57        6.28      6.98 o 
  -4  -2  13       28.42       22.17      9.43 o 
  -3  -2  13       22.72       32.64      9.25 o 
  -2  -2  13        0.18        5.94      5.76 o 
  -1  -2  13       84.21       91.30     14.84 o 
   0  -2  13        3.78        6.63      5.94 o 
   1  -2  13        3.88        6.11      5.76 o 
   2  -2  13      189.35      247.26     15.61 o 
   3  -2  13        0.90        0.41      4.42 o 
   4  -2  13        0.05       -4.19      7.86 o 
  -6  -1  13        0.00        1.22      9.60 o 
  -5  -1  13        0.11        2.79      6.63 o 
  -4  -1  13      118.98      117.48     16.93 o 
  -3  -1  13       12.67       11.70      7.16 o 
  -2  -1  13      134.04      157.28     18.15 o 
  -1  -1  13       28.42       23.22      8.73 o 
   0  -1  13       90.37      105.96     15.71 o 
   1  -1  13        5.86        4.36      5.59 o 
   2  -1  13        9.13        8.53      4.93 o 
   3  -1  13        3.18       22.34     11.00 o 
   4  -1  13        3.06        9.08      9.43 o 
  -5   0  13       37.64       31.95     10.82 o 
  -4   0  13        1.51       -0.17      5.94 o 
  -3   0  13       25.36       12.04      7.86 o 
  -2   0  13      320.95      385.79     26.01 o 
  -1   0  13       21.20       18.68      8.55 o 
   0   0  13      127.05      136.16     17.28 o 
   1   0  13        0.26       -5.47      4.42 o 
   2   0  13       71.91       80.88     11.11 o 
   3   0  13       12.60       -0.70      9.25 o 
  -5   1  13        2.37       -4.71      6.81 o 
  -4   1  13        7.87        1.75      5.94 o 
  -3   1  13       64.96       60.92     13.27 o 
  -2   1  13       34.70       41.90     11.87 o 
  -1   1  13        6.92        1.75      6.28 o 
   0   1  13       87.37       92.69     15.54 o 
   1   1  13        0.03       -3.98      4.74 o 
   2   1  13       16.64       12.96      6.63 o 
  -5   2  13       61.90       85.36     16.58 o 
  -4   2  13       30.10       16.76      8.90 o 
  -3   2  13       19.48        5.41      7.51 o 
  -2   2  13        6.81        7.51      7.33 o 
  -1   2  13       28.59       35.44     10.82 o 
   0   2  13        0.19       -4.19      5.24 o 
   1   2  13        6.41        5.39      6.09 o 
  -4   3  13       28.92       20.60      9.60 o 
  -3   3  13       30.01       22.17      9.60 o 
  -2   3  13       26.46       20.60      9.08 o 
  -1   3  13        0.95        8.90      7.86 o 
   0   3  13        9.79       20.95      7.07 o 
   0 -10  14        2.64        7.33      8.20 o 
   1 -10  14        0.00        2.44      8.03 o 
   2 -10  14        7.06        4.36      8.55 o 
   3 -10  14        0.93        4.19      8.38 o 
  -1  -9  14        0.03       -1.40      8.03 o 
   0  -9  14       20.83       31.25     11.70 o 
   1  -9  14        1.37       -2.27      7.16 o 
   2  -9  14        2.26        6.81      8.55 o 
   3  -9  14       11.57       12.43      6.83 o 
   4  -9  14        0.11        2.04      6.06 o 
  -2  -8  14       11.36        0.70      7.51 o 
  -1  -8  14        0.29       -1.22      6.28 o 
   0  -8  14       25.20        5.06      7.86 o 
   1  -8  14       26.42       18.68     10.12 o 
   2  -8  14       38.07       57.43     13.62 o 
   3  -8  14       18.32       14.43     11.78 o 
   4  -8  14       11.12       16.84      9.86 o 
  -3  -7  14       11.06        9.43      8.90 o 
  -2  -7  14        1.19        7.16      8.20 o 
  -1  -7  14        0.00        8.03      7.86 o 
   0  -7  14       48.57       55.51     13.79 o 
   1  -7  14       98.86      135.46     18.50 o 
   2  -7  14       42.10       37.71     10.82 o 
   3  -7  14        0.11        4.54      5.20 o 
   4  -7  14       37.91       31.94      9.35 o 
  -4  -6  14        9.84        6.63      8.73 o 
  -3  -6  14        0.58        4.36      7.68 o 
  -2  -6  14       14.04       13.44      8.20 o 
  -1  -6  14        4.33       11.70      7.86 o 
   0  -6  14       10.91        3.49      6.28 o 
   1  -6  14       32.81       31.95     10.65 o 
   2  -6  14       25.81       29.33      9.78 o 
   3  -6  14        8.48        8.05      5.92 o 
   4  -6  14       22.57        8.03      6.41 o 
  -4  -5  14        2.34       11.70      6.33 o 
  -3  -5  14        2.41        2.92      4.99 o 
  -2  -5  14        5.41       10.82      7.86 o 
  -1  -5  14        7.90       -3.49      4.71 o 
   0  -5  14       65.15       80.65     14.84 o 
   1  -5  14       68.39       72.44     14.31 o 
   2  -5  14        1.41        6.81      7.16 o 
   3  -5  14        5.17        3.09      5.11 o 
   4  -5  14        0.04       -2.79      9.78 o 
  -4  -4  14       46.53       75.16     11.20 o 
  -3  -4  14       24.36       27.41     10.30 o 
  -2  -4  14       67.52       73.49     14.14 o 
  -1  -4  14        9.67       13.79      8.20 o 
   0  -4  14       13.29       11.52      7.51 o 
   1  -4  14       39.80       43.12     11.00 o 
   2  -4  14        0.26        3.67      6.28 o 
   3  -4  14       11.71        7.05      5.70 o 
   4  -4  14        2.90        3.32     10.82 o 
  -5  -3  14        0.00        4.35      5.53 o 
  -4  -3  14       21.78       10.65      8.38 o 
  -3  -3  14       30.94       35.26     10.65 o 
  -2  -3  14        2.11       -1.05      6.28 o 
  -1  -3  14        3.43        3.84      6.28 o 
   0  -3  14        2.59        6.81      7.68 o 
   1  -3  14        6.27        9.43      6.81 o 
   2  -3  14       35.40       22.00      9.95 o 
   3  -3  14        5.76        4.89      7.33 o 
  -5  -2  14        4.30       14.49      8.73 o 
  -4  -2  14        6.03        4.19      8.03 o 
  -3  -2  14       12.84       17.98      9.25 o 
  -2  -2  14        1.86        3.67      5.76 o 
  -1  -2  14       81.38      111.55     16.93 o 
   0  -2  14        0.11        0.87      5.94 o 
   1  -2  14       65.86       38.75     11.35 o 
   2  -2  14       68.81       71.40     10.23 o 
   3  -2  14        2.32        1.56      5.18 o 
  -5  -1  14       22.57       19.55     10.12 o 
  -4  -1  14       11.33        9.25      7.68 o 
  -3  -1  14      234.52      277.56     24.61 o 
  -2  -1  14        4.05        2.09      5.76 o 
  -1  -1  14       30.06       20.42      9.08 o 
   0  -1  14        2.71       -4.01      4.89 o 
   1  -1  14        2.21        5.24      6.46 o 
   2  -1  14        1.01        0.40      8.73 o 
   3  -1  14        1.94        1.40      8.38 o 
  -5   0  14       41.48       33.69     11.17 o 
  -4   0  14       14.33       12.92      8.73 o 
  -3   0  14       40.91       23.57     10.47 o 
  -2   0  14       13.89       19.20      9.08 o 
  -1   0  14      117.17      142.97     19.20 o 
   0   0  14       16.52        9.95      8.38 o 
   1   0  14        1.55        4.36      7.16 o 
   2   0  14        6.42        5.27      6.31 o 
  -4   1  14       66.10       57.61     14.49 o 
  -3   1  14       21.58       15.01      9.25 o 
  -2   1  14        2.86        5.24      6.63 o 
  -1   1  14        1.44       -8.64      5.76 o 
   0   1  14        0.78       -2.62      5.94 o 
   1   1  14        2.54        7.05      5.91 o 
  -3   2  14       33.63       23.74     10.65 o 
  -2   2  14        0.00        4.71      6.98 o 
  -1   2  14       42.03       60.40     14.14 o 
   0  -9  15        1.71        4.36      8.55 o 
   1  -9  15        0.00        1.57      8.20 o 
   2  -9  15        3.66       13.97      9.60 o 
  -1  -8  15        3.08       10.12      9.25 o 
   0  -8  15        0.21        0.52      7.68 o 
   1  -8  15        0.53        8.73      9.25 o 
   2  -8  15        0.13        2.79      7.86 o 
   3  -8  15        6.40        3.17      6.24 o 
  -2  -7  15        0.60       -3.49      7.51 o 
  -1  -7  15        0.22        2.62      7.86 o 
   0  -7  15       25.96       10.30      8.03 o 
   1  -7  15        0.00       -1.22      7.33 o 
   2  -7  15        3.09       -3.32      7.16 o 
   3  -7  15        0.02        4.44      6.08 o 
  -3  -6  15        7.40       14.66      9.95 o 
  -2  -6  15        0.50        0.70      6.63 o 
  -1  -6  15       26.91       27.23      9.78 o 
   0  -6  15       28.82       22.34     10.12 o 
   1  -6  15        0.41       -2.44      6.28 o 
   2  -6  15        0.01       -4.19      6.28 o 
   3  -6  15        0.25        4.66      5.70 o 
  -3  -5  15       35.10       20.95      9.43 o 
  -2  -5  15       17.07       31.07     10.65 o 
  -1  -5  15       55.21       45.21     11.87 o 
   0  -5  15      101.03      126.38     18.50 o 
   1  -5  15       45.79       35.44     11.00 o 
   2  -5  15        3.74       -3.49      6.81 o 
   3  -5  15        0.00       -0.17      5.00 o 
  -3  -4  15       11.58       11.00      9.08 o 
  -2  -4  15        2.66        5.41      7.51 o 
  -1  -4  15        1.00       -3.84      6.11 o 
   0  -4  15       39.75       40.50     10.82 o 
   1  -4  15       47.76       42.59     12.39 o 
   2  -4  15        0.15       -0.87      6.98 o 
   3  -4  15        3.23        0.17      7.51 o 
  -4  -3  15        0.04        1.40      7.51 o 
  -3  -3  15        1.83        6.46      7.33 o 
  -2  -3  15       47.05       42.59     12.39 o 
  -1  -3  15        3.16        2.62      6.98 o 
   0  -3  15        8.52        4.54      6.98 o 
   1  -3  15        0.63       -5.59      6.81 o 
   2  -3  15        1.80        0.35      7.51 o 
   3  -3  15       14.32        1.75      8.55 o 
  -4  -2  15       38.54       35.61     12.57 o 
  -3  -2  15        0.00        2.09      7.68 o 
  -2  -2  15       64.45       70.17     15.01 o 
  -1  -2  15        1.22        6.63      7.86 o 
   0  -2  15        5.54        6.28      7.86 o 
   1  -2  15        7.79       18.15      9.60 o 
   2  -2  15        0.26       -7.51      7.16 o 
  -3  -1  15       29.16       43.82     12.74 o 
  -2  -1  15       13.75        1.22      6.46 o 
  -1  -1  15       28.27       31.60     10.65 o 
   0  -1  15       11.33        8.20      8.20 o 
   1  -1  15        1.03        3.67      6.98 o 
  -3   0  15        0.27        1.92      6.81 o 
  -2   0  15       23.55       27.76     11.17 o 
  -1   0  15      104.12      141.75     20.60 o 
   0   0  15        0.72        0.87      7.16 o 
   0  -7  16        1.47       -0.87      7.16 o 
   1  -7  16        0.02       -1.05      7.16 o 
   2  -7  16        1.29       -8.20      7.16 o 
  -1  -6  16       10.48        9.25      8.03 o 
   0  -6  16        0.20        5.24      7.86 o 
   1  -6  16        0.42        1.05      7.86 o 
   2  -6  16        1.04        0.35      7.33 o 
  -2  -5  16       11.73       15.89      9.43 o 
  -1  -5  16       16.40        6.81      7.68 o 
   0  -5  16        3.00        1.22      7.51 o 
   1  -5  16        4.82       -0.17      7.68 o 
   2  -5  16        0.76        6.98      8.90 o 
  -2  -4  16        0.99        4.54      7.68 o 
  -1  -4  16        0.32        8.03      8.38 o 
   0  -4  16        8.46        5.24      7.68 o 
   1  -4  16        0.49        6.81      7.86 o 
  -2  -3  16       15.25       32.82     11.35 o 
  -1  -3  16        5.14       -0.87      6.98 o 
   0  -3  16       20.47       23.22     10.65 o 
   1  -3  16       10.73       12.22      9.60 o 
  -2  -2  16        4.53        9.95      8.73 o 
  -1  -2  16        0.84        6.81      7.86 o 
   0  -2  16        0.18        3.14      8.73 o 
                                                 
